# Supplementary material for: Terrestrial invasive species alter marine vertebrate behaviour
Source: Nat Ecol Evol. 2023 Jan 5;7(1):82–91. doi: 10.1038/s41559-022-01931-8 (PMC9834043; doi:10.1038/s41559-022-01931-8)
Supplement: Supplementary file 3 — BORIS file containing the raw analysis of behavioural videos. [file 41559_2022_1931_MOESM3_ESM.zip]

Archive with 1 entries (1 files):
- Subsidies_behav_BORIS/Subsidies_behav_BORIS.boris
