# Supplementary material for: Terrestrial invasive species alter marine vertebrate behaviour
Source: Nat Ecol Evol. 2023 Jan 5;7(1):82–91. doi: 10.1038/s41559-022-01931-8 (PMC9834043; doi:10.1038/s41559-022-01931-8)
Supplement: Supplementary file 3 — BORIS file containing the raw analysis of behavioural videos. [file 41559_2022_1931_MOESM3_ESM.zip › Subsidies_behav_BORIS/Subsidies_behav_BORIS.boris]

{"time_format": "hh:mm:ss", "project_date": "2021-07-05T14:23:39", "project_name": "Chagos_2021_behaviour", "project_description": "", "project_format_version": "7.0", "subjects_conf": {"0": {"key": "1", "name": "IASAL_1", "description": ""}, "1": {"key": "2", "name": "IASAL_2", "description": ""}, "2": {"key": "3", "name": "IASAL_3", "description": ""}, "3": {"key": "4", "name": "IASAL_4", "description": ""}, "4": {"key": "5", "name": "IASAL_5", "description": ""}, "5": {"key": "6", "name": "IASAL_6", "description": ""}, "6": {"key": "7", "name": "IF_1", "description": ""}, "7": {"key": "8", "name": "IF_2", "description": ""}, "8": {"key": "9", "name": "IF_3", "description": ""}, "9": {"key": "0", "name": "IF_4", "description": ""}, "10": {"key": "a", "name": "IF_5", "description": ""}, "11": {"key": "b", "name": "IF_6", "description": ""}, "12": {"key": "c", "name": "IDLP_1", "description": ""}, "13": {"key": "d", "name": "IDLP_2", "description": ""}, "14": {"key": "e", "name": "IDLP_3", "description": ""}, "15": {"key": "f", "name": "IDLP_4", "description": ""}, "16": {"key": "g", "name": "IDLP_5", "description": ""}, "17": {"key": "h", "name": "IDLP_6", "description": ""}, "18": {"key": "i", "name": "GIC_1", "description": ""}, "19": {"key": "j", "name": "GIC_2", "description": ""}, "20": {"key": "k", "name": "GIC_3", "description": ""}, "21": {"key": "l", "name": "GIC_4", "description": ""}, "22": {"key": "m", "name": "GIC_5", "description": ""}, "23": {"key": "n", "name": "GIC_6", "description": ""}, "24": {"key": "o", "name": "GIM_1", "description": ""}, "25": {"key": "p", "name": "GIM_2", "description": ""}, "26": {"key": "q", "name": "GIM_3", "description": ""}, "27": {"key": "r", "name": "GIM_4", "description": ""}, "28": {"key": "s", "name": "GIM_5", "description": ""}, "29": {"key": "t", "name": "GIM_6", "description": ""}, "30": {"key": "u", "name": "IL_1", "description": ""}, "31": {"key": "v", "name": "IL_2", "description": ""}, "32": {"key": "w", "name": "IL_3", "description": ""}, "33": {"key": "x", "name": "IL_4", "description": ""}, "34": {"key": "y", "name": "IL_5", "description": ""}, "35": {"key": "z", "name": "IL_6", "description": ""}, "36": {"key": "J", "name": "IP_1", "description": ""}, "37": {"key": "K", "name": "IP_2", "description": ""}, "38": {"key": "L", "name": "IP_3", "description": ""}, "39": {"key": "M", "name": "IP_4", "description": ""}, "40": {"key": "N", "name": "IP_5", "description": ""}, "41": {"key": "O", "name": "IP_6", "description": ""}, "42": {"key": "P", "name": "MB_1", "description": ""}, "43": {"key": "Q", "name": "MB_2", "description": ""}, "44": {"key": "R", "name": "MB_3", "description": ""}, "45": {"key": "S", "name": "MB_4", "description": ""}, "46": {"key": "T", "name": "MB_5", "description": ""}, "47": {"key": "U", "name": "MB_6", "description": ""}, "48": {"key": "V", "name": "SB_1", "description": ""}, "49": {"key": "W", "name": "SB_2", "description": ""}, "50": {"key": "X", "name": "SB_3", "description": ""}, "51": {"key": "Y", "name": "SB_4", "description": ""}, "52": {"key": "Z", "name": "SB_5", "description": ""}, "53": {"key": "!", "name": "SB_6", "description": ""}, "54": {"key": "\"", "name": "E_1", "description": ""}, "55": {"key": "\u00a3", "name": "E_2", "description": ""}, "56": {"key": "$", "name": "E_3", "description": ""}, "57": {"key": "%", "name": "E_4", "description": ""}, "58": {"key": "^", "name": "E_5", "description": ""}, "59": {"key": "&", "name": "E_6", "description": ""}}, "behaviors_conf": {"0": {"type": "State event", "key": "A", "code": "Aggression", "description": "", "category": "", "modifiers": {"0": {"name": "TYPE", "type": 0, "values": ["Conspecific (C)", "Heterospecific (H)", "Unknown (U)"]}, "1": {"name": "FAMILY", "type": 0, "values": ["Lacrymatus (L)", "Damselfish (D)", "Tang (T)", "Wrasse (W)", "Butterflyfish (B)", "Parrotfish (P)", "Unknown (U)", "Grouper (G)"]}}, "excluded": "", "coding map": ""}, "1": {"type": "State event", "key": "H", "code": "Hidden", "description": "", "category": "", "modifiers": "", "excluded": "", "coding map": ""}, "2": {"type": "State event", "key": "C", "code": "Chased", "description": "", "category": "", "modifiers": {"0": {"name": "TYPE", "type": 0, "values": ["Conspecific (C)", "Heterospecific (H)", "Unknown (U)"]}, "1": {"name": "FAMILY", "type": 0, "values": ["Lacrymatus (L)", "Damselfish (D)", "Tang (T)", "Wrasse (W)", "Butterflyfish (B)", "Parrotfish (P)", "Unknown (U)"]}}, "excluded": "", "coding map": ""}, "3": {"type": "State event", "key": "F", "code": "Farming/foraging", "description": "", "category": "", "modifiers": "", "excluded": "", "coding map": ""}, "4": {"type": "State event", "key": "S", "code": "Cleaning_station", "description": "", "category": "", "modifiers": "", "excluded": "", "coding map": ""}}, "observations": {"IASAL_1": {"file": {"1": ["D:/Chagos_2021/Data/Behaviour/Videos/Salomon/Anglaise/Camera_1/Anglaise_C1_1.MP4", "D:/Chagos_2021/Data/Behaviour/Videos/Salomon/Anglaise/Camera_1/Anglaise_C1_2.MP4"], "2": [], "3": [], "4": [], "5": [], "6": [], "7": [], "8": []}, "type": "MEDIA", "date": "2021-07-05T14:49:41", "description": "", "time offset": 0.0, "events": [[302.41, "", "Cleaning_station", "", ""], [323.404, "", "Cleaning_station", "", ""], [324.655, "", "Hidden", "", ""], [341.151, "", "Hidden", "", ""], [341.901, "", "Farming/foraging", "", ""], [357.904, "", "Farming/foraging", "", ""], [358.401, "", "Hidden", "", ""], [360.402, "", "Hidden", "", ""], [361.151, "", "Farming/foraging", "", ""], [381.153, "", "Farming/foraging", "", ""], [381.904, "", "Chased", "Heterospecific|Tang", ""], [382.653, "", "Chased", "Heterospecific|Tang", ""], [385.153, "", "Farming/foraging", "", ""], [413.155, "", "Farming/foraging", "", ""], [414.156, "", "Hidden", "", ""], [423.156, "", "Hidden", "", ""], [424.155, "", "Farming/foraging", "", ""], [442.901, "", "Farming/foraging", "", ""], [443.151, "", "Hidden", "", ""], [444.901, "", "Hidden", "", ""], [445.652, "", "Farming/foraging", "", ""], [479.651, "", "Farming/foraging", "", ""], [479.901, "", "Aggression", "Heterospecific|Butterflyfish", ""], [480.401, "", "Aggression", "Heterospecific|Butterflyfish", ""], [481.652, "", "Farming/foraging", "", ""], [486.902, "", "Farming/foraging", "", ""], [487.402, "", "Hidden", "", ""], [491.903, "", "Hidden", "", ""], [492.401, "", "Farming/foraging", "", ""], [545.501, "", "Farming/foraging", "", ""], [546.402, "", "Hidden", "", ""], [550.904, "", "Hidden", "", ""], [553.403, "", "Aggression", "Unknown|Unknown", ""], [555.457, "", "Aggression", "Unknown|Unknown", ""], [557.152, "", "Hidden", "", ""], [561.402, "", "Hidden", "", ""], [563.402, "", "Farming/foraging", "", ""], [602.652, "", "Farming/foraging", "", ""], [603.402, "", "Aggression", "Heterospecific|Tang", ""], [604.654, "", "Aggression", "Heterospecific|Tang", ""], [606.153, "", "Hidden", "", ""], [608.653, "", "Hidden", "", ""], [610.402, "", "Farming/foraging", "", ""], [614.153, "", "Farming/foraging", "", ""], [615.653, "IASAL_1", "Hidden", "", ""], [617.901, "IASAL_1", "Hidden", "", ""], [618.652, "IASAL_1", "Farming/foraging", "", ""], [651.152, "IASAL_1", "Farming/foraging", "", ""], [651.652, "IASAL_1", "Hidden", "", ""], [662.652, "IASAL_1", "Hidden", "", ""], [663.652, "IASAL_1", "Farming/foraging", "", ""], [677.902, "IASAL_1", "Farming/foraging", "", ""], [678.402, "IASAL_1", "Hidden", "", ""], [686.653, "IASAL_1", "Hidden", "", ""], [687.652, "IASAL_1", "Farming/foraging", "", ""], [726.653, "IASAL_1", "Farming/foraging", "", ""], [727.653, "IASAL_1", "Hidden", "", ""], [740.153, "IASAL_1", "Hidden", "", ""], [741.402, "IASAL_1", "Farming/foraging", "", ""], [780.516, "IASAL_1", "Farming/foraging", "", ""], [781.512, "IASAL_1", "Hidden", "", ""], [785.5, "IASAL_1", "Hidden", "", ""], [786.51, "IASAL_1", "Farming/foraging", "", ""], [791.507, "IASAL_1", "Farming/foraging", "", ""], [792.156, "IASAL_1", "Hidden", "", ""], [803.156, "IASAL_1", "Hidden", "", ""], [803.502, "IASAL_1", "Farming/foraging", "", ""], [825.155, "IASAL_1", "Farming/foraging", "", ""], [825.905, "IASAL_1", "Hidden", "", ""], [828.156, "IASAL_1", "Hidden", "", ""], [828.906, "IASAL_1", "Farming/foraging", "", ""], [893.76, "IASAL_1", "Farming/foraging", "", ""], [894.749, "IASAL_1", "Hidden", "", ""], [920.151, "IASAL_1", "Hidden", "", ""], [920.652, "IASAL_1", "Aggression", "Heterospecific|Butterflyfish", ""], [921.654, "IASAL_1", "Aggression", "Heterospecific|Butterflyfish", ""], [924.402, "IASAL_1", "Farming/foraging", "", ""], [934.404, "IASAL_1", "Farming/foraging", "", ""], [935.904, "IASAL_1", "Hidden", "", ""], [940.904, "IASAL_1", "Hidden", "", ""], [941.653, "IASAL_1", "Farming/foraging", "", ""], [968.901, "IASAL_1", "Farming/foraging", "", ""], [969.402, "IASAL_1", "Hidden", "", ""], [976.402, "IASAL_1", "Hidden", "", ""], [976.654, "IASAL_1", "Farming/foraging", "", ""], [995.654, "IASAL_1", "Farming/foraging", "", ""], [996.151, "IASAL_1", "Hidden", "", ""], [1002.653, "IASAL_1", "Hidden", "", ""], [1003.151, "IASAL_1", "Farming/foraging", "", ""], [1018.655, "IASAL_1", "Farming/foraging", "", ""], [1019.152, "IASAL_1", "Hidden", "", ""], [1030.154, "IASAL_1", "Hidden", "", ""], [1030.902, "IASAL_1", "Farming/foraging", "", ""], [1052.651, "IASAL_1", "Farming/foraging", "", ""], [1053.152, "IASAL_1", "Hidden", "", ""], [1059.901, "IASAL_1", "Hidden", "", ""]], "observation time interval": [300.0, 1200.0], "independent_variables": {"Atoll": " SAL", "Island": "\nIle_Anglaise_SAL", "Treatment": " Rats", "Surge": " Low", "Territory": "1"}, "visualize_spectrogram": false, "visualize_waveform": false, "close_behaviors_between_videos": false, "media_info": {"length": {"D:/Chagos_2021/Data/Behaviour/Videos/Salomon/Anglaise/Camera_1/Anglaise_C1_1.MP4": 1061.01, "D:/Chagos_2021/Data/Behaviour/Videos/Salomon/Anglaise/Camera_1/Anglaise_C1_2.MP4": 8.57}, "fps": {"D:/Chagos_2021/Data/Behaviour/Videos/Salomon/Anglaise/Camera_1/Anglaise_C1_1.MP4": 30.0, "D:/Chagos_2021/Data/Behaviour/Videos/Salomon/Anglaise/Camera_1/Anglaise_C1_2.MP4": 30.0}, "hasVideo": {"D:/Chagos_2021/Data/Behaviour/Videos/Salomon/Anglaise/Camera_1/Anglaise_C1_1.MP4": true, "D:/Chagos_2021/Data/Behaviour/Videos/Salomon/Anglaise/Camera_1/Anglaise_C1_2.MP4": true}, "hasAudio": {"D:/Chagos_2021/Data/Behaviour/Videos/Salomon/Anglaise/Camera_1/Anglaise_C1_1.MP4": true, "D:/Chagos_2021/Data/Behaviour/Videos/Salomon/Anglaise/Camera_1/Anglaise_C1_2.MP4": true}, "offset": {"1": 0.0}}}, "IASAL_2": {"file": {"1": ["D:/Chagos_2021/Data/Behaviour/Videos/Salomon/Anglaise/Camera_2/Anglaise_C2_1.MP4.rotated-90.avi", "D:/Chagos_2021/Data/Behaviour/Videos/Salomon/Anglaise/Camera_2/Anglaise_C2_2.MP4.rotated-90.avi"], "2": [], "3": [], "4": [], "5": [], "6": [], "7": [], "8": []}, "type": "MEDIA", "date": "2021-07-06T09:38:30", "description": "", "time offset": 0.0, "events": [[300.015, "IASAL_2", "Hidden", "", ""], [313.587, "IASAL_2", "Hidden", "", ""], [313.837, "IASAL_2", "Farming/foraging", "", ""], [325.888, "IASAL_2", "Farming/foraging", "", ""], [326.388, "IASAL_2", "Hidden", "", ""], [329.438, "IASAL_2", "Hidden", "", ""], [329.713, "IASAL_2", "Farming/foraging", "", ""], [339.623, "IASAL_2", "Farming/foraging", "", ""], [341.199, "IASAL_2", "Hidden", "", ""], [348.198, "IASAL_2", "Hidden", "", ""], [348.792, "IASAL_2", "Farming/foraging", "", ""], [371.525, "IASAL_2", "Farming/foraging", "", ""], [372.573, "IASAL_2", "Hidden", "", ""], [410.549, "IASAL_2", "Hidden", "", ""], [411.573, "IASAL_2", "Farming/foraging", "", ""], [420.574, "IASAL_2", "Farming/foraging", "", ""], [421.849, "IASAL_2", "Hidden", "", ""], [434.724, "IASAL_2", "Hidden", "", ""], [434.999, "IASAL_2", "Farming/foraging", "", ""], [469.099, "IASAL_2", "Farming/foraging", "", ""], [470.149, "IASAL_2", "Hidden", "", ""], [478.499, "IASAL_2", "Hidden", "", ""], [479.299, "IASAL_2", "Farming/foraging", "", ""], [509.774, "IASAL_2", "Farming/foraging", "", ""], [510.823, "IASAL_2", "Hidden", "", ""], [521.999, "IASAL_2", "Hidden", "", ""], [522.774, "IASAL_2", "Farming/foraging", "", ""], [545.274, "IASAL_2", "Farming/foraging", "", ""], [545.799, "IASAL_2", "Hidden", "", ""], [564.523, "IASAL_2", "Hidden", "", ""], [564.774, "IASAL_2", "Farming/foraging", "", ""], [611.498, "IASAL_2", "Farming/foraging", "", ""], [611.999, "IASAL_2", "Hidden", "", ""], [643.698, "IASAL_2", "Hidden", "", ""], [643.949, "IASAL_2", "Farming/foraging", "", ""], [678.674, "IASAL_2", "Farming/foraging", "", ""], [679.199, "IASAL_2", "Hidden", "", ""], [702.399, "IASAL_2", "Hidden", "", ""], [702.673, "IASAL_2", "Farming/foraging", "", ""], [717.224, "IASAL_2", "Farming/foraging", "", ""], [717.499, "IASAL_2", "Hidden", "", ""], [727.548, "IASAL_2", "Hidden", "", ""], [728.074, "IASAL_2", "Farming/foraging", "", ""], [784.85, "IASAL_2", "Farming/foraging", "", ""], [785.624, "IASAL_2", "Hidden", "", ""], [816.201, "IASAL_2", "Hidden", "", ""], [816.475, "IASAL_2", "Farming/foraging", "", ""], [837.625, "IASAL_2", "Farming/foraging", "", ""], [838.175, "IASAL_2", "Hidden", "", ""], [862.875, "IASAL_2", "Hidden", "", ""], [863.149, "IASAL_2", "Farming/foraging", "", ""], [890.95, "IASAL_2", "Farming/foraging", "", ""], [891.45, "IASAL_2", "Hidden", "", ""], [894.875, "IASAL_2", "Hidden", "", ""], [895.125, "IASAL_2", "Farming/foraging", "", ""], [934.125, "IASAL_2", "Farming/foraging", "", ""], [934.649, "IASAL_2", "Hidden", "", ""], [943.249, "IASAL_2", "Hidden", "", ""], [943.499, "IASAL_2", "Farming/foraging", "", ""], [993.025, "IASAL_2", "Farming/foraging", "", ""], [993.525, "IASAL_2", "Hidden", "", ""], [1013.5, "IASAL_2", "Hidden", "", ""], [1013.75, "IASAL_2", "Farming/foraging", "", ""], [1047.724, "IASAL_2", "Farming/foraging", "", ""], [1048.525, "IASAL_2", "Hidden", "", ""], [1067.685, "IASAL_2", "Hidden", "", ""], [1067.935, "IASAL_2", "Farming/foraging", "", ""], [1074.91, "IASAL_2", "Farming/foraging", "", ""], [1076.461, "IASAL_2", "Aggression", "Heterospecific|Damselfish", ""], [1078.586, "IASAL_2", "Aggression", "Heterospecific|Damselfish", ""], [1080.406, "IASAL_2", "Farming/foraging", "", ""], [1103.931, "IASAL_2", "Farming/foraging", "", ""], [1104.706, "IASAL_2", "Hidden", "", ""], [1120.555, "IASAL_2", "Hidden", "", ""], [1121.056, "IASAL_2", "Farming/foraging", "", ""], [1141.305, "IASAL_2", "Farming/foraging", "", ""], [1141.805, "IASAL_2", "Hidden", "", ""], [1159.081, "IASAL_2", "Hidden", "", ""], [1159.331, "IASAL_2", "Farming/foraging", "", ""], [1199.756, "IASAL_2", "Farming/foraging", "", ""]], "observation time interval": [300.0, 1200.0], "independent_variables": {"Atoll": " SAL", "Island": "\nIle_Anglaise_SAL", "Treatment": " Rats", "Surge": " Low", "Territory": "2"}, "visualize_spectrogram": false, "visualize_waveform": false, "close_behaviors_between_videos": false, "media_info": {"length": {"D:/Chagos_2021/Data/Behaviour/Videos/Salomon/Anglaise/Camera_2/Anglaise_C2_1.MP4": 1061.01, "D:/Chagos_2021/Data/Behaviour/Videos/Salomon/Anglaise/Camera_2/Anglaise_C2_2.MP4": 656.51, "D:/Chagos_2021/Data/Behaviour/Videos/Salomon/Anglaise/Camera_2/Anglaise_C2_1.MP4.rotated-90.avi": 1061.01, "D:/Chagos_2021/Data/Behaviour/Videos/Salomon/Anglaise/Camera_2/Anglaise_C2_2.MP4.rotated-90.avi": 656.51}, "fps": {"D:/Chagos_2021/Data/Behaviour/Videos/Salomon/Anglaise/Camera_2/Anglaise_C2_1.MP4": 30.0, "D:/Chagos_2021/Data/Behaviour/Videos/Salomon/Anglaise/Camera_2/Anglaise_C2_2.MP4": 30.0, "D:/Chagos_2021/Data/Behaviour/Videos/Salomon/Anglaise/Camera_2/Anglaise_C2_1.MP4.rotated-90.avi": 30.0, "D:/Chagos_2021/Data/Behaviour/Videos/Salomon/Anglaise/Camera_2/Anglaise_C2_2.MP4.rotated-90.avi": 30.0}, "hasVideo": {"D:/Chagos_2021/Data/Behaviour/Videos/Salomon/Anglaise/Camera_2/Anglaise_C2_1.MP4": true, "D:/Chagos_2021/Data/Behaviour/Videos/Salomon/Anglaise/Camera_2/Anglaise_C2_2.MP4": true, "D:/Chagos_2021/Data/Behaviour/Videos/Salomon/Anglaise/Camera_2/Anglaise_C2_1.MP4.rotated-90.avi": true, "D:/Chagos_2021/Data/Behaviour/Videos/Salomon/Anglaise/Camera_2/Anglaise_C2_2.MP4.rotated-90.avi": true}, "hasAudio": {"D:/Chagos_2021/Data/Behaviour/Videos/Salomon/Anglaise/Camera_2/Anglaise_C2_1.MP4": true, "D:/Chagos_2021/Data/Behaviour/Videos/Salomon/Anglaise/Camera_2/Anglaise_C2_2.MP4": true, "D:/Chagos_2021/Data/Behaviour/Videos/Salomon/Anglaise/Camera_2/Anglaise_C2_1.MP4.rotated-90.avi": true, "D:/Chagos_2021/Data/Behaviour/Videos/Salomon/Anglaise/Camera_2/Anglaise_C2_2.MP4.rotated-90.avi": true}, "offset": {"1": 0.0}}}, "IASAL_3": {"file": {"1": ["D:/Chagos_2021/Data/Behaviour/Videos/Salomon/Anglaise/Camera_3/Anglaise_C3_1.MP4", "D:/Chagos_2021/Data/Behaviour/Videos/Salomon/Anglaise/Camera_3/Anglaise_C3_2.MP4"], "2": [], "3": [], "4": [], "5": [], "6": [], "7": [], "8": []}, "type": "MEDIA", "date": "2021-07-06T11:25:16", "description": "", "time offset": 0.0, "events": [[300.404, "IASAL_3", "Farming/foraging", "", ""], [318.154, "IASAL_3", "Farming/foraging", "", ""], [318.154, "IASAL_3", "Hidden", "", ""], [319.154, "IASAL_3", "Hidden", "", ""], [319.902, "IASAL_3", "Farming/foraging", "", ""], [324.901, "IASAL_3", "Farming/foraging", "", ""], [325.152, "IASAL_3", "Aggression", "Unknown|Unknown", ""], [326.651, "IASAL_3", "Aggression", "Unknown|Unknown", ""], [327.403, "IASAL_3", "Farming/foraging", "", ""], [338.904, "IASAL_3", "Farming/foraging", "", ""], [339.651, "IASAL_3", "Hidden", "", ""], [344.405, "IASAL_3", "Hidden", "", ""], [344.902, "IASAL_3", "Farming/foraging", "", ""], [368.902, "IASAL_3", "Farming/foraging", "", ""], [369.651, "IASAL_3", "Hidden", "", ""], [373.901, "IASAL_3", "Hidden", "", ""], [374.154, "IASAL_3", "Farming/foraging", "", ""], [381.152, "IASAL_3", "Farming/foraging", "", ""], [381.653, "IASAL_3", "Hidden", "", ""], [386.654, "IASAL_3", "Hidden", "", ""], [387.151, "IASAL_3", "Farming/foraging", "", ""], [401.152, "IASAL_3", "Farming/foraging", "", ""], [401.902, "IASAL_3", "Hidden", "", ""], [402.902, "IASAL_3", "Hidden", "", ""], [403.153, "IASAL_3", "Farming/foraging", "", ""], [424.402, "IASAL_3", "Farming/foraging", "", ""], [424.903, "IASAL_3", "Hidden", "", ""], [426.905, "IASAL_3", "Hidden", "", ""], [427.402, "IASAL_3", "Farming/foraging", "", ""], [435.151, "IASAL_3", "Farming/foraging", "", ""], [435.401, "IASAL_3", "Hidden", "", ""], [445.901, "IASAL_3", "Hidden", "", ""], [446.152, "IASAL_3", "Farming/foraging", "", ""], [475.901, "IASAL_3", "Farming/foraging", "", ""], [476.652, "IASAL_3", "Hidden", "", ""], [482.901, "IASAL_3", "Hidden", "", ""], [483.403, "IASAL_3", "Farming/foraging", "", ""], [519.404, "IASAL_3", "Farming/foraging", "", ""], [519.901, "IASAL_3", "Hidden", "", ""], [546.153, "IASAL_3", "Hidden", "", ""], [546.901, "IASAL_3", "Farming/foraging", "", ""], [580.15, "IASAL_3", "Farming/foraging", "", ""], [580.652, "IASAL_3", "Hidden", "", ""], [582.153, "IASAL_3", "Hidden", "", ""], [582.902, "IASAL_3", "Farming/foraging", "", ""], [586.152, "IASAL_3", "Farming/foraging", "", ""], [586.9, "IASAL_3", "Aggression", "Conspecific|Lacrymatus", ""], [588.402, "IASAL_3", "Aggression", "Conspecific|Lacrymatus", ""], [591.909, "IASAL_3", "Farming/foraging", "", ""], [593.152, "IASAL_3", "Farming/foraging", "", ""], [595.652, "IASAL_3", "Aggression", "Conspecific|Lacrymatus", ""], [598.152, "IASAL_3", "Aggression", "Conspecific|Lacrymatus", ""], [599.401, "IASAL_3", "Farming/foraging", "", ""], [612.153, "IASAL_3", "Farming/foraging", "", ""], [612.652, "IASAL_3", "Hidden", "", ""], [615.403, "IASAL_3", "Hidden", "", ""], [616.151, "IASAL_3", "Farming/foraging", "", ""], [641.401, "IASAL_3", "Farming/foraging", "", ""], [643.154, "IASAL_3", "Hidden", "", ""], [664.151, "IASAL_3", "Hidden", "", ""], [664.403, "IASAL_3", "Farming/foraging", "", ""], [678.653, "IASAL_3", "Farming/foraging", "", ""], [679.401, "IASAL_3", "Hidden", "", ""], [681.902, "IASAL_3", "Hidden", "", ""], [682.153, "IASAL_3", "Farming/foraging", "", ""], [692.153, "IASAL_3", "Farming/foraging", "", ""], [692.651, "IASAL_3", "Hidden", "", ""], [701.692, "IASAL_3", "Hidden", "", ""], [704.404, "IASAL_3", "Farming/foraging", "", ""], [734.402, "IASAL_3", "Farming/foraging", "", ""], [734.901, "IASAL_3", "Hidden", "", ""], [736.401, "IASAL_3", "Hidden", "", ""], [736.653, "IASAL_3", "Farming/foraging", "", ""], [754.653, "IASAL_3", "Farming/foraging", "", ""], [755.151, "IASAL_3", "Hidden", "", ""], [755.654, "IASAL_3", "Hidden", "", ""], [756.653, "IASAL_3", "Farming/foraging", "", ""], [777.402, "IASAL_3", "Farming/foraging", "", ""], [777.903, "IASAL_3", "Hidden", "", ""], [785.654, "IASAL_3", "Hidden", "", ""], [786.402, "IASAL_3", "Farming/foraging", "", ""], [802.403, "IASAL_3", "Farming/foraging", "", ""], [802.902, "IASAL_3", "Hidden", "", ""], [809.972, "IASAL_3", "Hidden", "", ""], [811.651, "IASAL_3", "Farming/foraging", "", ""], [820.903, "IASAL_3", "Farming/foraging", "", ""], [821.402, "IASAL_3", "Aggression", "Heterospecific|Wrasse", ""], [822.404, "IASAL_3", "Aggression", "Heterospecific|Wrasse", ""], [825.153, "IASAL_3", "Farming/foraging", "", ""], [835.403, "IASAL_3", "Farming/foraging", "", ""], [835.903, "IASAL_3", "Hidden", "", ""], [848.902, "IASAL_3", "Hidden", "", ""], [849.652, "IASAL_3", "Farming/foraging", "", ""], [857.652, "IASAL_3", "Farming/foraging", "", ""], [857.902, "IASAL_3", "Hidden", "", ""], [872.65, "IASAL_3", "Hidden", "", ""], [872.901, "IASAL_3", "Farming/foraging", "", ""], [902.652, "IASAL_3", "Farming/foraging", "", ""], [903.152, "IASAL_3", "Hidden", "", ""], [920.152, "IASAL_3", "Hidden", "", ""], [920.652, "IASAL_3", "Farming/foraging", "", ""], [1032.402, "IASAL_3", "Farming/foraging", "", ""], [1033.151, "IASAL_3", "Hidden", "", ""], [1046.151, "IASAL_3", "Hidden", "", ""], [1046.402, "IASAL_3", "Farming/foraging", "", ""], [1111.656, "IASAL_3", "Farming/foraging", "", ""], [1112.252, "IASAL_3", "Hidden", "", ""], [1119.675, "IASAL_3", "Hidden", "", ""], [1120.155, "IASAL_3", "Farming/foraging", "", ""], [1199.258, "IASAL_3", "Farming/foraging", "", ""]], "observation time interval": [300.0, 1200.0], "independent_variables": {"Atoll": " SAL", "Island": "\nIle_Anglaise_SAL", "Treatment": " Rats", "Surge": " Low", "Territory": "3"}, "visualize_spectrogram": false, "visualize_waveform": false, "close_behaviors_between_videos": false, "media_info": {"length": {"D:/Chagos_2021/Data/Behaviour/Videos/Salomon/Anglaise/Camera_3/Anglaise_C3_1.MP4": 1060.5, "D:/Chagos_2021/Data/Behaviour/Videos/Salomon/Anglaise/Camera_3/Anglaise_C3_2.MP4": 246.36}, "fps": {"D:/Chagos_2021/Data/Behaviour/Videos/Salomon/Anglaise/Camera_3/Anglaise_C3_1.MP4": 30.0, "D:/Chagos_2021/Data/Behaviour/Videos/Salomon/Anglaise/Camera_3/Anglaise_C3_2.MP4": 30.0}, "hasVideo": {"D:/Chagos_2021/Data/Behaviour/Videos/Salomon/Anglaise/Camera_3/Anglaise_C3_1.MP4": true, "D:/Chagos_2021/Data/Behaviour/Videos/Salomon/Anglaise/Camera_3/Anglaise_C3_2.MP4": true}, "hasAudio": {"D:/Chagos_2021/Data/Behaviour/Videos/Salomon/Anglaise/Camera_3/Anglaise_C3_1.MP4": true, "D:/Chagos_2021/Data/Behaviour/Videos/Salomon/Anglaise/Camera_3/Anglaise_C3_2.MP4": true}, "offset": {"1": 0.0}}}, "IASAL_4": {"file": {"1": ["D:/Chagos_2021/Data/Behaviour/Videos/Salomon/Anglaise/Camera_4/Anglaise_C4_1.MP4.rotated-90.avi", "D:/Chagos_2021/Data/Behaviour/Videos/Salomon/Anglaise/Camera_4/Anglaise_C4_2.MP4.rotated-90.avi"], "2": [], "3": [], "4": [], "5": [], "6": [], "7": [], "8": []}, "type": "MEDIA", "date": "2021-07-06T12:08:25", "description": "", "time offset": 0.0, "events": [[300.0, "", "Hidden", "", ""], [326.337, "", "Hidden", "", ""], [328.363, "", "Farming/foraging", "", ""], [361.037, "", "Farming/foraging", "", ""], [361.787, "", "Hidden", "", ""], [374.554, "", "Hidden", "", ""], [374.827, "", "Aggression", "Heterospecific|Damselfish", ""], [376.076, "", "Aggression", "Heterospecific|Damselfish", ""], [377.302, "", "Farming/foraging", "", ""], [383.026, "", "Farming/foraging", "", ""], [383.527, "", "Hidden", "", ""], [413.877, "", "Hidden", "", ""], [415.202, "", "Aggression", "Heterospecific|Damselfish", ""], [416.077, "", "Aggression", "Heterospecific|Damselfish", ""], [418.101, "", "Farming/foraging", "", ""], [452.402, "", "Farming/foraging", "", ""], [452.927, "", "Hidden", "", ""], [457.827, "", "Hidden", "", ""], [458.352, "", "Farming/foraging", "", ""], [486.377, "", "Farming/foraging", "", ""], [486.901, "", "Hidden", "", ""], [506.877, "", "Hidden", "", ""], [507.127, "", "Farming/foraging", "", ""], [528.052, "", "Farming/foraging", "", ""], [528.302, "", "Hidden", "", ""], [532.202, "", "Hidden", "", ""], [532.727, "", "Farming/foraging", "", ""], [541.802, "", "Farming/foraging", "", ""], [542.326, "", "Hidden", "", ""], [633.926, "", "Hidden", "", ""], [634.177, "", "Farming/foraging", "", ""], [652.702, "", "Farming/foraging", "", ""], [653.202, "", "Hidden", "", ""], [663.552, "", "Hidden", "", ""], [663.802, "", "Farming/foraging", "", ""], [701.752, "", "Farming/foraging", "", ""], [702.502, "", "Hidden", "", ""], [736.657, "", "Hidden", "", ""], [737.732, "", "Aggression", "Heterospecific|Damselfish", ""], [739.331, "", "Aggression", "Heterospecific|Damselfish", ""], [740.431, "", "Farming/foraging", "", ""], [768.681, "", "Farming/foraging", "", ""], [769.431, "", "Hidden", "", ""], [800.132, "", "Hidden", "", ""], [801.681, "", "Farming/foraging", "", ""], [821.606, "", "Farming/foraging", "", ""], [822.358, "", "Hidden", "", ""], [827.558, "", "Hidden", "", ""], [828.081, "", "Farming/foraging", "", ""], [852.957, "", "Farming/foraging", "", ""], [853.482, "", "Hidden", "", ""], [955.682, "", "Hidden", "", ""], [955.957, "", "Farming/foraging", "", ""], [960.556, "", "Farming/foraging", "", ""], [961.331, "", "Hidden", "", ""], [973.032, "", "Hidden", "", ""], [973.557, "", "Farming/foraging", "", ""], [998.157, "", "Farming/foraging", "", ""], [998.706, "", "Hidden", "", ""], [1082.8, "", "Hidden", "", ""], [1083.05, "", "Farming/foraging", "", ""], [1105.625, "", "Farming/foraging", "", ""], [1106.125, "", "Hidden", "", ""], [1127.575, "", "Hidden", "", ""], [1127.825, "", "Farming/foraging", "", ""], [1161.851, "", "Farming/foraging", "", ""], [1162.126, "", "Aggression", "Heterospecific|Damselfish", ""], [1163.375, "", "Aggression", "Heterospecific|Damselfish", ""], [1164.9, "", "Hidden", "", ""], [1167.45, "", "Hidden", "", ""], [1168.2, "", "Farming/foraging", "", ""], [1194.476, "", "Farming/foraging", "", ""], [1195.026, "", "Hidden", "", ""], [1199.451, "", "Hidden", "", ""]], "observation time interval": [300.0, 1200.0], "independent_variables": {"Atoll": " SAL", "Island": "\nIle_Anglaise_SAL", "Treatment": " Rats", "Surge": " Low", "Territory": "4"}, "visualize_spectrogram": false, "visualize_waveform": false, "close_behaviors_between_videos": false, "media_info": {"length": {"D:/Chagos_2021/Data/Behaviour/Videos/Salomon/Anglaise/Camera_4/Anglaise_C4_1.MP4": 1060.5, "D:/Chagos_2021/Data/Behaviour/Videos/Salomon/Anglaise/Camera_4/Anglaise_C4_2.MP4": 170.8, "D:/Chagos_2021/Data/Behaviour/Videos/Salomon/Anglaise/Camera_4/Anglaise_C4_1.MP4.rotated-90.avi": 1060.5, "D:/Chagos_2021/Data/Behaviour/Videos/Salomon/Anglaise/Camera_4/Anglaise_C4_2.MP4.rotated-90.avi": 170.8}, "fps": {"D:/Chagos_2021/Data/Behaviour/Videos/Salomon/Anglaise/Camera_4/Anglaise_C4_1.MP4": 30.0, "D:/Chagos_2021/Data/Behaviour/Videos/Salomon/Anglaise/Camera_4/Anglaise_C4_2.MP4": 30.0, "D:/Chagos_2021/Data/Behaviour/Videos/Salomon/Anglaise/Camera_4/Anglaise_C4_1.MP4.rotated-90.avi": 30.0, "D:/Chagos_2021/Data/Behaviour/Videos/Salomon/Anglaise/Camera_4/Anglaise_C4_2.MP4.rotated-90.avi": 30.0}, "hasVideo": {"D:/Chagos_2021/Data/Behaviour/Videos/Salomon/Anglaise/Camera_4/Anglaise_C4_1.MP4": true, "D:/Chagos_2021/Data/Behaviour/Videos/Salomon/Anglaise/Camera_4/Anglaise_C4_2.MP4": true, "D:/Chagos_2021/Data/Behaviour/Videos/Salomon/Anglaise/Camera_4/Anglaise_C4_1.MP4.rotated-90.avi": true, "D:/Chagos_2021/Data/Behaviour/Videos/Salomon/Anglaise/Camera_4/Anglaise_C4_2.MP4.rotated-90.avi": true}, "hasAudio": {"D:/Chagos_2021/Data/Behaviour/Videos/Salomon/Anglaise/Camera_4/Anglaise_C4_1.MP4": true, "D:/Chagos_2021/Data/Behaviour/Videos/Salomon/Anglaise/Camera_4/Anglaise_C4_2.MP4": true, "D:/Chagos_2021/Data/Behaviour/Videos/Salomon/Anglaise/Camera_4/Anglaise_C4_1.MP4.rotated-90.avi": true, "D:/Chagos_2021/Data/Behaviour/Videos/Salomon/Anglaise/Camera_4/Anglaise_C4_2.MP4.rotated-90.avi": true}, "offset": {"1": 0.0}}}, "IASAL_5": {"file": {"1": ["D:/Chagos_2021/Data/Behaviour/Videos/Salomon/Anglaise/Camera_5/Anglaise_C5_1.MP4", "D:/Chagos_2021/Data/Behaviour/Videos/Salomon/Anglaise/Camera_5/Anglaise_C5_2.MP4", "D:/Chagos_2021/Data/Behaviour/Videos/Salomon/Anglaise/Camera_5/Anglaise_C5_3.MP4"], "2": [], "3": [], "4": [], "5": [], "6": [], "7": [], "8": []}, "type": "MEDIA", "date": "2021-07-06T14:16:41", "description": "", "time offset": 0.0, "events": [[300.0, "IASAL_5", "Hidden", "", ""], [301.705, "IASAL_5", "Hidden", "", ""], [302.204, "IASAL_5", "Farming/foraging", "", ""], [315.984, "IASAL_5", "Farming/foraging", "", ""], [316.482, "IASAL_5", "Hidden", "", ""], [319.985, "IASAL_5", "Hidden", "", ""], [320.471, "IASAL_5", "Farming/foraging", "", ""], [324.983, "IASAL_5", "Farming/foraging", "", ""], [325.98, "IASAL_5", "Aggression", "Unknown|Unknown", ""], [328.479, "IASAL_5", "Aggression", "Unknown|Unknown", ""], [328.735, "IASAL_5", "Farming/foraging", "", ""], [346.008, "IASAL_5", "Farming/foraging", "", ""], [346.008, "IASAL_5", "Hidden", "", ""], [356.237, "IASAL_5", "Hidden", "", ""], [358.515, "IASAL_5", "Farming/foraging", "", ""], [380.088, "IASAL_5", "Farming/foraging", "", ""], [381.085, "IASAL_5", "Hidden", "", ""], [401.086, "IASAL_5", "Hidden", "", ""], [401.597, "IASAL_5", "Farming/foraging", "", ""], [417.095, "IASAL_5", "Farming/foraging", "", ""], [417.583, "IASAL_5", "Hidden", "", ""], [422.082, "IASAL_5", "Hidden", "", ""], [422.594, "IASAL_5", "Farming/foraging", "", ""], [444.884, "IASAL_5", "Farming/foraging", "", ""], [445.602, "IASAL_5", "Aggression", "Unknown|Unknown", ""], [447.201, "IASAL_5", "Aggression", "Unknown|Unknown", ""], [448.205, "IASAL_5", "Hidden", "", ""], [455.701, "IASAL_5", "Hidden", "", ""], [456.211, "IASAL_5", "Farming/foraging", "", ""], [469.767, "IASAL_5", "Farming/foraging", "", ""], [470.204, "IASAL_5", "Hidden", "", ""], [475.203, "IASAL_5", "Hidden", "", ""], [475.702, "IASAL_5", "Farming/foraging", "", ""], [513.638, "IASAL_5", "Farming/foraging", "", ""], [514.136, "IASAL_5", "Hidden", "", ""], [519.637, "IASAL_5", "Hidden", "", ""], [520.135, "IASAL_5", "Farming/foraging", "", ""], [542.494, "IASAL_5", "Farming/foraging", "", ""], [543.491, "IASAL_5", "Hidden", "", ""], [544.987, "IASAL_5", "Hidden", "", ""], [545.498, "IASAL_5", "Farming/foraging", "", ""], [546.992, "IASAL_5", "Farming/foraging", "", ""], [546.992, "IASAL_5", "Hidden", "", ""], [561.973, "IASAL_5", "Farming/foraging", "", ""], [561.973, "IASAL_5", "Hidden", "", ""], [578.984, "IASAL_5", "Farming/foraging", "", ""], [579.484, "IASAL_5", "Hidden", "", ""], [581.995, "IASAL_5", "Hidden", "", ""], [582.492, "IASAL_5", "Farming/foraging", "", ""], [596.484, "IASAL_5", "Farming/foraging", "", ""], [596.996, "IASAL_5", "Hidden", "", ""], [601.527, "IASAL_5", "Hidden", "", ""], [602.022, "IASAL_5", "Aggression", "Heterospecific|Wrasse", ""], [603.048, "IASAL_5", "Aggression", "Heterospecific|Wrasse", ""], [607.048, "IASAL_5", "Farming/foraging", "", ""], [676.306, "IASAL_5", "Farming/foraging", "", ""], [676.803, "IASAL_5", "Hidden", "", ""], [699.3, "IASAL_5", "Hidden", "", ""], [699.798, "IASAL_5", "Farming/foraging", "", ""], [721.296, "IASAL_5", "Farming/foraging", "", ""], [721.794, "IASAL_5", "Hidden", "", ""], [731.799, "IASAL_5", "Hidden", "", ""], [732.303, "IASAL_5", "Farming/foraging", "", ""], [756.553, "IASAL_5", "Farming/foraging", "", ""], [757.55, "IASAL_5", "Hidden", "", ""], [766.045, "IASAL_5", "Hidden", "", ""], [766.542, "IASAL_5", "Farming/foraging", "", ""], [782.788, "IASAL_5", "Farming/foraging", "", ""], [783.298, "IASAL_5", "Hidden", "", ""], [787.801, "IASAL_5", "Hidden", "", ""], [788.299, "IASAL_5", "Farming/foraging", "", ""], [826.298, "IASAL_5", "Farming/foraging", "", ""], [826.797, "IASAL_5", "Hidden", "", ""], [844.802, "IASAL_5", "Hidden", "", ""], [845.302, "IASAL_5", "Farming/foraging", "", ""], [854.293, "IASAL_5", "Farming/foraging", "", ""], [854.791, "IASAL_5", "Hidden", "", ""], [867.789, "IASAL_5", "Hidden", "", ""], [869.309, "IASAL_5", "Farming/foraging", "", ""], [892.802, "IASAL_5", "Farming/foraging", "", ""], [894.797, "IASAL_5", "Farming/foraging", "", ""], [913.299, "IASAL_5", "Farming/foraging", "", ""], [913.299, "IASAL_5", "Hidden", "", ""], [935.289, "IASAL_5", "Hidden", "", ""], [935.802, "IASAL_5", "Farming/foraging", "", ""], [982.799, "IASAL_5", "Farming/foraging", "", ""], [982.799, "IASAL_5", "Hidden", "", ""], [983.796, "IASAL_5", "Hidden", "", ""], [984.307, "IASAL_5", "Farming/foraging", "", ""], [994.312, "IASAL_5", "Farming/foraging", "", ""], [994.312, "IASAL_5", "Hidden", "", ""], [995.298, "IASAL_5", "Hidden", "", ""], [996.307, "IASAL_5", "Farming/foraging", "", ""], [1038.366, "IASAL_5", "Farming/foraging", "", ""], [1038.871, "IASAL_5", "Hidden", "", ""], [1071.117, "IASAL_5", "Hidden", "", ""], [1071.598, "IASAL_5", "Farming/foraging", "", ""], [1112.597, "IASAL_5", "Farming/foraging", "", ""], [1112.597, "IASAL_5", "Hidden", "", ""], [1125.099, "IASAL_5", "Hidden", "", ""], [1125.603, "IASAL_5", "Farming/foraging", "", ""], [1140.092, "IASAL_5", "Farming/foraging", "", ""], [1140.589, "IASAL_5", "Hidden", "", ""], [1142.588, "IASAL_5", "Hidden", "", ""], [1143.099, "IASAL_5", "Farming/foraging", "", ""], [1147.595, "IASAL_5", "Farming/foraging", "", ""], [1147.595, "IASAL_5", "Hidden", "", ""], [1153.094, "IASAL_5", "Hidden", "", ""], [1153.593, "IASAL_5", "Farming/foraging", "", ""], [1176.087, "IASAL_5", "Farming/foraging", "", ""], [1176.087, "IASAL_5", "Hidden", "", ""], [1180.089, "IASAL_5", "Hidden", "", ""], [1180.587, "IASAL_5", "Farming/foraging", "", ""], [1193.844, "IASAL_5", "Farming/foraging", "", ""], [1194.851, "IASAL_5", "Hidden", "", ""], [1199.337, "IASAL_5", "Hidden", "", ""]], "observation time interval": [300.0, 1200.0], "independent_variables": {"Atoll": " SAL", "Island": "\nIle_Anglaise_SAL", "Treatment": " Rats", "Surge": " Low", "Territory": "5"}, "visualize_spectrogram": false, "visualize_waveform": false, "close_behaviors_between_videos": false, "media_info": {"length": {"D:/Chagos_2021/Data/Behaviour/Videos/Salomon/Anglaise/Camera_5/Anglaise_C5_1.MP4": 533.55, "D:/Chagos_2021/Data/Behaviour/Videos/Salomon/Anglaise/Camera_5/Anglaise_C5_2.MP4": 533.53, "D:/Chagos_2021/Data/Behaviour/Videos/Salomon/Anglaise/Camera_5/Anglaise_C5_3.MP4": 434.43}, "fps": {"D:/Chagos_2021/Data/Behaviour/Videos/Salomon/Anglaise/Camera_5/Anglaise_C5_1.MP4": 29.97, "D:/Chagos_2021/Data/Behaviour/Videos/Salomon/Anglaise/Camera_5/Anglaise_C5_2.MP4": 29.97, "D:/Chagos_2021/Data/Behaviour/Videos/Salomon/Anglaise/Camera_5/Anglaise_C5_3.MP4": 29.97}, "hasVideo": {"D:/Chagos_2021/Data/Behaviour/Videos/Salomon/Anglaise/Camera_5/Anglaise_C5_1.MP4": true, "D:/Chagos_2021/Data/Behaviour/Videos/Salomon/Anglaise/Camera_5/Anglaise_C5_2.MP4": true, "D:/Chagos_2021/Data/Behaviour/Videos/Salomon/Anglaise/Camera_5/Anglaise_C5_3.MP4": true}, "hasAudio": {"D:/Chagos_2021/Data/Behaviour/Videos/Salomon/Anglaise/Camera_5/Anglaise_C5_1.MP4": true, "D:/Chagos_2021/Data/Behaviour/Videos/Salomon/Anglaise/Camera_5/Anglaise_C5_2.MP4": true, "D:/Chagos_2021/Data/Behaviour/Videos/Salomon/Anglaise/Camera_5/Anglaise_C5_3.MP4": true}, "offset": {"1": 0.0}}}, "IASAL_6": {"file": {"1": ["D:/Chagos_2021/Data/Behaviour/Videos/Salomon/Anglaise/Camera_6/Anglaise_C6_1.MP4", "D:/Chagos_2021/Data/Behaviour/Videos/Salomon/Anglaise/Camera_6/Anglaise_C6_2.MP4", "D:/Chagos_2021/Data/Behaviour/Videos/Salomon/Anglaise/Camera_6/Anglaise_C6_3.MP4"], "2": [], "3": [], "4": [], "5": [], "6": [], "7": [], "8": []}, "type": "MEDIA", "date": "2021-07-06T14:38:18", "description": "", "time offset": 0.0, "events": [[300.0, "IASAL_6", "Farming/foraging", "", ""], [339.309, "IASAL_6", "Farming/foraging", "", ""], [339.797, "IASAL_6", "Hidden", "", ""], [340.805, "IASAL_6", "Hidden", "", ""], [341.294, "IASAL_6", "Farming/foraging", "", ""], [356.314, "IASAL_6", "Farming/foraging", "", ""], [356.802, "IASAL_6", "Hidden", "", ""], [360.303, "IASAL_6", "Hidden", "", ""], [360.803, "IASAL_6", "Farming/foraging", "", ""], [362.767, "IASAL_6", "Farming/foraging", "", ""], [363.516, "IASAL_6", "Aggression", "Heterospecific|Tang", ""], [365.095, "IASAL_6", "Aggression", "Heterospecific|Tang", ""], [367.121, "IASAL_6", "Hidden", "", ""], [369.771, "IASAL_6", "Hidden", "", ""], [371.134, "IASAL_6", "Farming/foraging", "", ""], [382.775, "IASAL_6", "Farming/foraging", "", ""], [383.774, "IASAL_6", "Hidden", "", ""], [395.621, "IASAL_6", "Hidden", "", ""], [396.132, "IASAL_6", "Farming/foraging", "", ""], [402.063, "IASAL_6", "Farming/foraging", "", ""], [403.048, "IASAL_6", "Hidden", "", ""], [416.553, "IASAL_6", "Hidden", "", ""], [417.052, "IASAL_6", "Farming/foraging", "", ""], [447.558, "IASAL_6", "Farming/foraging", "", ""], [448.545, "IASAL_6", "Hidden", "", ""], [452.048, "IASAL_6", "Hidden", "", ""], [453.058, "IASAL_6", "Farming/foraging", "", ""], [464.557, "IASAL_6", "Farming/foraging", "", ""], [465.553, "IASAL_6", "Hidden", "", ""], [486.791, "IASAL_6", "Hidden", "", ""], [487.302, "IASAL_6", "Farming/foraging", "", ""], [537.979, "IASAL_6", "Farming/foraging", "", ""], [538.979, "IASAL_6", "Hidden", "", ""], [540.487, "IASAL_6", "Hidden", "", ""], [541.477, "IASAL_6", "Farming/foraging", "", ""], [554.978, "IASAL_6", "Farming/foraging", "", ""], [555.466, "IASAL_6", "Hidden", "", ""], [571.487, "IASAL_6", "Hidden", "", ""], [571.984, "IASAL_6", "Farming/foraging", "", ""], [600.991, "IASAL_6", "Farming/foraging", "", ""], [601.492, "IASAL_6", "Hidden", "", ""], [617.978, "IASAL_6", "Hidden", "", ""], [618.476, "IASAL_6", "Farming/foraging", "", ""], [632.482, "IASAL_6", "Farming/foraging", "", ""], [633.481, "IASAL_6", "Hidden", "", ""], [635.976, "IASAL_6", "Hidden", "", ""], [636.475, "IASAL_6", "Farming/foraging", "", ""], [650.476, "IASAL_6", "Farming/foraging", "", ""], [651.986, "IASAL_6", "Hidden", "", ""], [655.488, "IASAL_6", "Hidden", "", ""], [655.986, "IASAL_6", "Farming/foraging", "", ""], [670.477, "IASAL_6", "Farming/foraging", "", ""], [670.978, "IASAL_6", "Hidden", "", ""], [708.986, "IASAL_6", "Hidden", "", ""], [709.486, "IASAL_6", "Farming/foraging", "", ""], [719.477, "IASAL_6", "Farming/foraging", "", ""], [719.986, "IASAL_6", "Hidden", "", ""], [720.984, "IASAL_6", "Hidden", "", ""], [721.485, "IASAL_6", "Farming/foraging", "", ""], [768.483, "IASAL_6", "Farming/foraging", "", ""], [768.986, "IASAL_6", "Hidden", "", ""], [777.984, "IASAL_6", "Hidden", "", ""], [778.478, "IASAL_6", "Farming/foraging", "", ""], [785.228, "IASAL_6", "Farming/foraging", "", ""], [786.729, "IASAL_6", "Farming/foraging", "", ""], [790.743, "IASAL_6", "Farming/foraging", "", ""], [791.242, "IASAL_6", "Hidden", "", ""], [798.977, "IASAL_6", "Hidden", "", ""], [799.485, "IASAL_6", "Farming/foraging", "", ""], [838.478, "IASAL_6", "Farming/foraging", "", ""], [839.482, "IASAL_6", "Hidden", "", ""], [848.982, "IASAL_6", "Hidden", "", ""], [849.474, "IASAL_6", "Farming/foraging", "", ""], [966.807, "IASAL_6", "Farming/foraging", "", ""], [967.305, "IASAL_6", "Hidden", "", ""], [991.313, "IASAL_6", "Hidden", "", ""], [991.814, "IASAL_6", "Farming/foraging", "", ""], [1004.926, "IASAL_6", "Farming/foraging", "", ""], [1006.055, "IASAL_6", "Aggression", "Heterospecific|Tang", ""], [1010.035, "IASAL_6", "Aggression", "Heterospecific|Tang", ""], [1012.538, "IASAL_6", "Hidden", "", ""], [1028.039, "IASAL_6", "Hidden", "", ""], [1028.536, "IASAL_6", "Farming/foraging", "", ""], [1063.393, "IASAL_6", "Farming/foraging", "", ""], [1067.488, "IASAL_6", "Hidden", "", ""], [1068.986, "IASAL_6", "Hidden", "", ""], [1069.489, "IASAL_6", "Farming/foraging", "", ""], [1090.086, "IASAL_6", "Farming/foraging", "", ""], [1091.09, "IASAL_6", "Hidden", "", ""], [1113.603, "IASAL_6", "Hidden", "", ""], [1114.094, "IASAL_6", "Farming/foraging", "", ""], [1130.094, "IASAL_6", "Farming/foraging", "", ""], [1131.591, "IASAL_6", "Farming/foraging", "", ""], [1158.592, "IASAL_6", "Farming/foraging", "", ""], [1159.091, "IASAL_6", "Hidden", "", ""], [1164.101, "IASAL_6", "Hidden", "", ""], [1164.599, "IASAL_6", "Farming/foraging", "", ""], [1195.599, "IASAL_6", "Farming/foraging", "", ""], [1196.08, "IASAL_6", "Hidden", "", ""], [1199.082, "IASAL_6", "Hidden", "", ""]], "observation time interval": [300.0, 1200.0], "independent_variables": {"Atoll": " SAL", "Island": "\nIle_Anglaise_SAL", "Treatment": " Rats", "Surge": " Low", "Territory": "6"}, "visualize_spectrogram": false, "visualize_waveform": false, "close_behaviors_between_videos": false, "media_info": {"length": {"D:/Chagos_2021/Data/Behaviour/Videos/Salomon/Anglaise/Camera_6/Anglaise_C6_1.MP4": 533.55, "D:/Chagos_2021/Data/Behaviour/Videos/Salomon/Anglaise/Camera_6/Anglaise_C6_2.MP4": 533.53, "D:/Chagos_2021/Data/Behaviour/Videos/Salomon/Anglaise/Camera_6/Anglaise_C6_3.MP4": 267.53}, "fps": {"D:/Chagos_2021/Data/Behaviour/Videos/Salomon/Anglaise/Camera_6/Anglaise_C6_1.MP4": 29.97, "D:/Chagos_2021/Data/Behaviour/Videos/Salomon/Anglaise/Camera_6/Anglaise_C6_2.MP4": 29.97, "D:/Chagos_2021/Data/Behaviour/Videos/Salomon/Anglaise/Camera_6/Anglaise_C6_3.MP4": 29.97}, "hasVideo": {"D:/Chagos_2021/Data/Behaviour/Videos/Salomon/Anglaise/Camera_6/Anglaise_C6_1.MP4": true, "D:/Chagos_2021/Data/Behaviour/Videos/Salomon/Anglaise/Camera_6/Anglaise_C6_2.MP4": true, "D:/Chagos_2021/Data/Behaviour/Videos/Salomon/Anglaise/Camera_6/Anglaise_C6_3.MP4": true}, "hasAudio": {"D:/Chagos_2021/Data/Behaviour/Videos/Salomon/Anglaise/Camera_6/Anglaise_C6_1.MP4": true, "D:/Chagos_2021/Data/Behaviour/Videos/Salomon/Anglaise/Camera_6/Anglaise_C6_2.MP4": true, "D:/Chagos_2021/Data/Behaviour/Videos/Salomon/Anglaise/Camera_6/Anglaise_C6_3.MP4": true}, "offset": {"1": 0.0}}}, "IF_1": {"file": {"1": ["D:/Chagos_2021/Data/Behaviour/Videos/Salomon/Fouquet/Camera_1/Fouquet_C1_1.MP4", "D:/Chagos_2021/Data/Behaviour/Videos/Salomon/Fouquet/Camera_1/Fouquet_C1_2.MP4"], "2": [], "3": [], "4": [], "5": [], "6": [], "7": [], "8": []}, "type": "MEDIA", "date": "2021-07-07T11:25:40", "description": "", "time offset": 0.0, "events": [[300.0, "IF_1", "Farming/foraging", "", ""], [397.905, "IF_1", "Farming/foraging", "", ""], [398.657, "IF_1", "Hidden", "", ""], [400.252, "IF_1", "Hidden", "", ""], [400.657, "IF_1", "Farming/foraging", "", ""], [410.658, "IF_1", "Farming/foraging", "", ""], [411.255, "IF_1", "Hidden", "", ""], [413.252, "IF_1", "Hidden", "", ""], [413.656, "IF_1", "Farming/foraging", "", ""], [467.4, "IF_1", "Farming/foraging", "", ""], [468.651, "IF_1", "Aggression", "Heterospecific|Parrotfish", ""], [470.152, "IF_1", "Aggression", "Heterospecific|Parrotfish", ""], [471.902, "IF_1", "Farming/foraging", "", ""], [484.901, "IF_1", "Farming/foraging", "", ""], [485.401, "IF_1", "Hidden", "", ""], [496.151, "IF_1", "Hidden", "", ""], [496.9, "IF_1", "Farming/foraging", "", ""], [538.901, "IF_1", "Farming/foraging", "", ""], [539.4, "IF_1", "Hidden", "", ""], [543.152, "IF_1", "Hidden", "", ""], [543.901, "IF_1", "Farming/foraging", "", ""], [550.901, "IF_1", "Farming/foraging", "", ""], [551.402, "IF_1", "Aggression", "Unknown|Unknown", ""], [552.151, "IF_1", "Aggression", "Unknown|Unknown", ""], [554.151, "IF_1", "Farming/foraging", "", ""], [563.151, "IF_1", "Farming/foraging", "", ""], [564.151, "IF_1", "Aggression", "Conspecific|Lacrymatus", ""], [565.151, "IF_1", "Aggression", "Conspecific|Lacrymatus", ""], [566.651, "IF_1", "Farming/foraging", "", ""], [573.654, "IF_1", "Farming/foraging", "", ""], [576.656, "IF_1", "Aggression", "Conspecific|Lacrymatus", ""], [587.157, "IF_1", "Aggression", "Conspecific|Lacrymatus", ""], [590.269, "IF_1", "Farming/foraging", "", ""], [646.677, "IF_1", "Farming/foraging", "", ""], [647.154, "IF_1", "Hidden", "", ""], [648.419, "IF_1", "Hidden", "", ""], [648.683, "IF_1", "Farming/foraging", "", ""], [670.955, "IF_1", "Farming/foraging", "", ""], [671.672, "IF_1", "Hidden", "", ""], [682.933, "IF_1", "Farming/foraging", "", ""], [682.933, "IF_1", "Hidden", "", ""], [696.509, "IF_1", "Farming/foraging", "", ""], [696.926, "IF_1", "Hidden", "", ""], [710.938, "IF_1", "Hidden", "", ""], [711.729, "IF_1", "Farming/foraging", "", ""], [740.906, "IF_1", "Farming/foraging", "", ""], [741.433, "IF_1", "Hidden", "", ""], [751.909, "IF_1", "Hidden", "", ""], [752.537, "IF_1", "Farming/foraging", "", ""], [755.403, "IF_1", "Farming/foraging", "", ""], [756.905, "IF_1", "Aggression", "Heterospecific|Damselfish", ""], [758.18, "IF_1", "Aggression", "Heterospecific|Damselfish", ""], [760.156, "IF_1", "Farming/foraging", "", ""], [785.682, "IF_1", "Farming/foraging", "", ""], [786.669, "IF_1", "Hidden", "", ""], [804.179, "IF_1", "Hidden", "", ""], [805.181, "IF_1", "Farming/foraging", "", ""], [882.423, "IF_1", "Farming/foraging", "", ""], [882.905, "IF_1", "Hidden", "", ""], [886.159, "IF_1", "Hidden", "", ""], [886.423, "IF_1", "Farming/foraging", "", ""], [905.905, "IF_1", "Farming/foraging", "", ""], [906.427, "IF_1", "Hidden", "", ""], [911.406, "IF_1", "Hidden", "", ""], [911.652, "IF_1", "Aggression", "Heterospecific|Parrotfish", ""], [913.153, "IF_1", "Aggression", "Heterospecific|Parrotfish", ""], [915.406, "IF_1", "Hidden", "", ""], [917.152, "IF_1", "Hidden", "", ""], [917.652, "IF_1", "Farming/foraging", "", ""], [927.152, "IF_1", "Farming/foraging", "", ""], [927.152, "IF_1", "Hidden", "", ""], [934.902, "IF_1", "Hidden", "", ""], [935.401, "IF_1", "Farming/foraging", "", ""], [941.152, "IF_1", "Farming/foraging", "", ""], [941.901, "IF_1", "Hidden", "", ""], [949.152, "IF_1", "Hidden", "", ""], [950.152, "IF_1", "Farming/foraging", "", ""], [1044.651, "IF_1", "Farming/foraging", "", ""], [1044.902, "IF_1", "Hidden", "", ""], [1058.902, "IF_1", "Hidden", "", ""], [1059.4, "IF_1", "Farming/foraging", "", ""], [1082.665, "IF_1", "Farming/foraging", "", ""], [1083.269, "IF_1", "Hidden", "", ""], [1086.267, "IF_1", "Farming/foraging", "", ""], [1086.267, "IF_1", "Hidden", "", ""], [1110.765, "IF_1", "Farming/foraging", "", ""], [1111.165, "IF_1", "Hidden", "", ""], [1117.166, "IF_1", "Hidden", "", ""], [1117.769, "IF_1", "Farming/foraging", "", ""], [1131.765, "IF_1", "Farming/foraging", "", ""], [1132.165, "IF_1", "Hidden", "", ""], [1140.922, "IF_1", "Hidden", "", ""], [1141.914, "IF_1", "Farming/foraging", "", ""], [1168.916, "IF_1", "Farming/foraging", "", ""], [1169.266, "IF_1", "Hidden", "", ""], [1193.167, "IF_1", "Hidden", "", ""], [1193.78, "IF_1", "Farming/foraging", "", ""], [1199.666, "IF_1", "Farming/foraging", "", ""]], "observation time interval": [300.0, 1200.0], "independent_variables": {"Atoll": " SAL", "Island": "\nIle_Fouquet", "Treatment": " Rats", "Surge": " Low", "Territory": "1"}, "visualize_spectrogram": false, "visualize_waveform": false, "close_behaviors_between_videos": false, "media_info": {"length": {"D:/Chagos_2021/Data/Behaviour/Videos/Salomon/Fouquet/Camera_1/Fouquet_C1_1.MP4": 1061.01, "D:/Chagos_2021/Data/Behaviour/Videos/Salomon/Fouquet/Camera_1/Fouquet_C1_2.MP4": 377.62}, "fps": {"D:/Chagos_2021/Data/Behaviour/Videos/Salomon/Fouquet/Camera_1/Fouquet_C1_1.MP4": 30.0, "D:/Chagos_2021/Data/Behaviour/Videos/Salomon/Fouquet/Camera_1/Fouquet_C1_2.MP4": 30.0}, "hasVideo": {"D:/Chagos_2021/Data/Behaviour/Videos/Salomon/Fouquet/Camera_1/Fouquet_C1_1.MP4": true, "D:/Chagos_2021/Data/Behaviour/Videos/Salomon/Fouquet/Camera_1/Fouquet_C1_2.MP4": true}, "hasAudio": {"D:/Chagos_2021/Data/Behaviour/Videos/Salomon/Fouquet/Camera_1/Fouquet_C1_1.MP4": true, "D:/Chagos_2021/Data/Behaviour/Videos/Salomon/Fouquet/Camera_1/Fouquet_C1_2.MP4": true}, "offset": {"1": 0.0}}}, "F_2": {"file": {"1": ["D:/Chagos_2021/Data/Behaviour/Videos/Salomon/Fouquet/Camera_2/Fouquet_C2_1.MP4", "D:/Chagos_2021/Data/Behaviour/Videos/Salomon/Fouquet/Camera_2/Fouquet_C2_2.MP4"], "2": [], "3": [], "4": [], "5": [], "6": [], "7": [], "8": []}, "type": "MEDIA", "date": "2021-07-07T11:48:55", "description": "", "time offset": 0.0, "events": [[302.185, "IF_2", "Farming/foraging", "", ""], [316.436, "IF_2", "Farming/foraging", "", ""], [316.935, "IF_2", "Hidden", "", ""], [330.435, "IF_2", "Hidden", "", ""], [331.684, "IF_2", "Farming/foraging", "", ""], [362.437, "IF_2", "Farming/foraging", "", ""], [362.936, "IF_2", "Hidden", "", ""], [363.686, "IF_2", "Hidden", "", ""], [364.437, "IF_2", "Farming/foraging", "", ""], [374.686, "IF_2", "Farming/foraging", "", ""], [375.436, "IF_2", "Hidden", "", ""], [378.435, "IF_2", "Hidden", "", ""], [378.935, "IF_2", "Farming/foraging", "", ""], [383.686, "IF_2", "Farming/foraging", "", ""], [384.435, "IF_2", "Hidden", "", ""], [389.436, "IF_2", "Hidden", "", ""], [389.686, "IF_2", "Farming/foraging", "", ""], [495.684, "IF_2", "Farming/foraging", "", ""], [495.934, "IF_2", "Hidden", "", ""], [502.685, "IF_2", "Hidden", "", ""], [503.185, "IF_2", "Farming/foraging", "", ""], [512.684, "IF_2", "Farming/foraging", "", ""], [513.185, "IF_2", "Hidden", "", ""], [516.185, "IF_2", "Hidden", "", ""], [516.685, "IF_2", "Farming/foraging", "", ""], [540.185, "IF_2", "Farming/foraging", "", ""], [540.685, "IF_2", "Aggression", "Heterospecific|Wrasse", ""], [544.685, "IF_2", "Aggression", "Heterospecific|Wrasse", ""], [545.437, "IF_2", "Farming/foraging", "", ""], [580.458, "IF_2", "Farming/foraging", "", ""], [581.214, "IF_2", "Hidden", "", ""], [592.208, "IF_2", "Hidden", "", ""], [592.811, "IF_2", "Farming/foraging", "", ""], [622.003, "IF_2", "Farming/foraging", "", ""], [622.003, "IF_2", "Hidden", "", ""], [623.966, "IF_2", "Hidden", "", ""], [624.316, "IF_2", "Farming/foraging", "", ""], [667.062, "IF_2", "Farming/foraging", "", ""], [667.467, "IF_2", "Hidden", "", ""], [682.965, "IF_2", "Hidden", "", ""], [683.465, "IF_2", "Farming/foraging", "", ""], [724.964, "IF_2", "Farming/foraging", "", ""], [724.964, "IF_2", "Hidden", "", ""], [732.964, "IF_2", "Hidden", "", ""], [733.31, "IF_2", "Farming/foraging", "", ""], [737.074, "IF_2", "Farming/foraging", "", ""], [738.213, "IF_2", "Hidden", "", ""], [768.965, "IF_2", "Hidden", "", ""], [769.224, "IF_2", "Farming/foraging", "", ""], [840.461, "IF_2", "Farming/foraging", "", ""], [840.943, "IF_2", "Hidden", "", ""], [842.444, "IF_2", "Hidden", "", ""], [842.721, "IF_2", "Farming/foraging", "", ""], [853.973, "IF_2", "Farming/foraging", "", ""], [854.445, "IF_2", "Hidden", "", ""], [883.959, "IF_2", "Hidden", "", ""], [884.942, "IF_2", "Farming/foraging", "", ""], [954.445, "IF_2", "Farming/foraging", "", ""], [954.712, "IF_2", "Hidden", "", ""], [966.962, "IF_2", "Farming/foraging", "", ""], [966.962, "IF_2", "Hidden", "", ""], [985.717, "IF_2", "Farming/foraging", "", ""], [986.475, "IF_2", "Hidden", "", ""], [987.446, "IF_2", "Hidden", "", ""], [988.445, "IF_2", "Farming/foraging", "", ""], [1001.482, "IF_2", "Farming/foraging", "", ""], [1002.226, "IF_2", "Hidden", "", ""], [1015.959, "IF_2", "Hidden", "", ""], [1016.567, "IF_2", "Farming/foraging", "", ""], [1066.727, "IF_2", "Farming/foraging", "", ""], [1067.196, "IF_2", "Hidden", "", ""], [1074.742, "IF_2", "Hidden", "", ""], [1075.479, "IF_2", "Farming/foraging", "", ""], [1190.848, "IF_2", "Farming/foraging", "", ""], [1191.548, "IF_2", "Hidden", "", ""], [1199.474, "IF_2", "Hidden", "", ""]], "observation time interval": [300.0, 1200.0], "independent_variables": {"Atoll": " SAL", "Island": "\nIle_Fouquet", "Treatment": " Rats", "Surge": " Low", "Territory": "2"}, "visualize_spectrogram": false, "visualize_waveform": false, "close_behaviors_between_videos": false, "media_info": {"length": {"D:/Chagos_2021/Data/Behaviour/Videos/Salomon/Fouquet/Camera_2/Fouquet_C2_1.MP4": 796.54, "D:/Chagos_2021/Data/Behaviour/Videos/Salomon/Fouquet/Camera_2/Fouquet_C2_2.MP4": 676.57}, "fps": {"D:/Chagos_2021/Data/Behaviour/Videos/Salomon/Fouquet/Camera_2/Fouquet_C2_1.MP4": 60.0, "D:/Chagos_2021/Data/Behaviour/Videos/Salomon/Fouquet/Camera_2/Fouquet_C2_2.MP4": 60.0}, "hasVideo": {"D:/Chagos_2021/Data/Behaviour/Videos/Salomon/Fouquet/Camera_2/Fouquet_C2_1.MP4": true, "D:/Chagos_2021/Data/Behaviour/Videos/Salomon/Fouquet/Camera_2/Fouquet_C2_2.MP4": true}, "hasAudio": {"D:/Chagos_2021/Data/Behaviour/Videos/Salomon/Fouquet/Camera_2/Fouquet_C2_1.MP4": true, "D:/Chagos_2021/Data/Behaviour/Videos/Salomon/Fouquet/Camera_2/Fouquet_C2_2.MP4": true}, "offset": {"1": 0.0}}}, "IF_3": {"file": {"1": ["D:/Chagos_2021/Data/Behaviour/Videos/Salomon/Fouquet/Camera_3/Fouquet_C3_1.MP4", "D:/Chagos_2021/Data/Behaviour/Videos/Salomon/Fouquet/Camera_3/Fouquet_C3_2.MP4"], "2": [], "3": [], "4": [], "5": [], "6": [], "7": [], "8": []}, "type": "MEDIA", "date": "2021-07-07T12:26:00", "description": "", "time offset": 0.0, "events": [[300.0, "IF_3", "Farming/foraging", "", ""], [311.153, "IF_3", "Farming/foraging", "", ""], [312.154, "IF_3", "Hidden", "", ""], [326.404, "IF_3", "Hidden", "", ""], [327.152, "IF_3", "Farming/foraging", "", ""], [333.403, "IF_3", "Farming/foraging", "", ""], [333.905, "IF_3", "Hidden", "", ""], [336.653, "IF_3", "Hidden", "", ""], [336.904, "IF_3", "Farming/foraging", "", ""], [365.403, "IF_3", "Farming/foraging", "", ""], [365.903, "IF_3", "Hidden", "", ""], [372.153, "IF_3", "Hidden", "", ""], [372.653, "IF_3", "Farming/foraging", "", ""], [387.155, "IF_3", "Farming/foraging", "", ""], [387.904, "IF_3", "Hidden", "", ""], [395.154, "IF_3", "Hidden", "", ""], [397.405, "IF_3", "Aggression", "Heterospecific|Damselfish", ""], [400.158, "IF_3", "Aggression", "Heterospecific|Damselfish", ""], [401.658, "IF_3", "Farming/foraging", "", ""], [424.904, "IF_3", "Farming/foraging", "", ""], [426.156, "IF_3", "Aggression", "Heterospecific|Damselfish", ""], [429.178, "IF_3", "Aggression", "Heterospecific|Damselfish", ""], [429.904, "IF_3", "Farming/foraging", "", ""], [443.684, "IF_3", "Farming/foraging", "", ""], [443.929, "IF_3", "Aggression", "Heterospecific|Damselfish", ""], [445.405, "IF_3", "Aggression", "Heterospecific|Damselfish", ""], [446.656, "IF_3", "Farming/foraging", "", ""], [449.009, "IF_3", "Farming/foraging", "", ""], [449.657, "IF_3", "Aggression", "Heterospecific|Damselfish", ""], [450.406, "IF_3", "Aggression", "Heterospecific|Damselfish", ""], [451.157, "IF_3", "Farming/foraging", "", ""], [461.456, "IF_3", "Farming/foraging", "", ""], [461.456, "IF_3", "Hidden", "", ""], [462.707, "IF_3", "Hidden", "", ""], [463.707, "IF_3", "Farming/foraging", "", ""], [482.957, "IF_3", "Farming/foraging", "", ""], [483.457, "IF_3", "Hidden", "", ""], [489.956, "IF_3", "Hidden", "", ""], [490.208, "IF_3", "Farming/foraging", "", ""], [499.706, "IF_3", "Farming/foraging", "", ""], [499.957, "IF_3", "Aggression", "Heterospecific|Damselfish", ""], [500.956, "IF_3", "Aggression", "Heterospecific|Damselfish", ""], [502.205, "IF_3", "Farming/foraging", "", ""], [514.457, "IF_3", "Farming/foraging", "", ""], [517.458, "IF_3", "Aggression", "Heterospecific|Tang", ""], [520.21, "IF_3", "Aggression", "Heterospecific|Tang", ""], [523.959, "IF_3", "Farming/foraging", "", ""], [526.959, "IF_3", "Farming/foraging", "", ""], [527.211, "IF_3", "Hidden", "", ""], [538.812, "IF_3", "Hidden", "", ""], [539.211, "IF_3", "Farming/foraging", "", ""], [542.211, "IF_3", "Farming/foraging", "", ""], [542.808, "IF_3", "Aggression", "Heterospecific|Damselfish", ""], [543.817, "IF_3", "Aggression", "Heterospecific|Damselfish", ""], [544.211, "IF_3", "Farming/foraging", "", ""], [573.904, "IF_3", "Farming/foraging", "", ""], [578.703, "IF_3", "Aggression", "Heterospecific|Damselfish", ""], [579.904, "IF_3", "Aggression", "Heterospecific|Damselfish", ""], [582.657, "IF_3", "Aggression", "Conspecific|Lacrymatus", ""], [587.658, "IF_3", "Aggression", "Conspecific|Lacrymatus", ""], [588.288, "IF_3", "Farming/foraging", "", ""], [602.002, "IF_3", "Farming/foraging", "", ""], [602.656, "IF_3", "Hidden", "", ""], [607.404, "IF_3", "Hidden", "", ""], [608.008, "IF_3", "Farming/foraging", "", ""], [619.403, "IF_3", "Farming/foraging", "", ""], [620.0, "IF_3", "Hidden", "", ""], [624.157, "IF_3", "Hidden", "", ""], [624.766, "IF_3", "Farming/foraging", "", ""], [632.752, "IF_3", "Farming/foraging", "", ""], [633.155, "IF_3", "Hidden", "", ""], [638.157, "IF_3", "Hidden", "", ""], [639.155, "IF_3", "Farming/foraging", "", ""], [673.906, "IF_3", "Farming/foraging", "", ""], [674.656, "IF_3", "Hidden", "", ""], [679.906, "IF_3", "Hidden", "", ""], [680.656, "IF_3", "Farming/foraging", "", ""], [690.653, "IF_3", "Farming/foraging", "", ""], [692.156, "IF_3", "Chased", "Conspecific|Lacrymatus", ""], [694.157, "IF_3", "Chased", "Conspecific|Lacrymatus", ""], [694.905, "IF_3", "Farming/foraging", "", ""], [726.26, "IF_3", "Farming/foraging", "", ""], [726.658, "IF_3", "Hidden", "", ""], [739.253, "IF_3", "Hidden", "", ""], [739.905, "IF_3", "Farming/foraging", "", ""], [744.257, "IF_3", "Farming/foraging", "", ""], [744.657, "IF_3", "Hidden", "", ""], [773.293, "IF_3", "Hidden", "", ""], [773.905, "IF_3", "Farming/foraging", "", ""], [790.657, "IF_3", "Farming/foraging", "", ""], [790.907, "IF_3", "Hidden", "", ""], [830.905, "IF_3", "Hidden", "", ""], [831.903, "IF_3", "Aggression", "Conspecific|Lacrymatus", ""], [836.153, "IF_3", "Aggression", "Conspecific|Lacrymatus", ""], [837.654, "IF_3", "Farming/foraging", "", ""], [850.403, "IF_3", "Farming/foraging", "", ""], [850.653, "IF_3", "Aggression", "Heterospecific|Damselfish", ""], [851.904, "IF_3", "Aggression", "Heterospecific|Damselfish", ""], [852.902, "IF_3", "Farming/foraging", "", ""], [858.755, "IF_3", "Farming/foraging", "", ""], [859.156, "IF_3", "Hidden", "", ""], [861.752, "IF_3", "Hidden", "", ""], [862.157, "IF_3", "Farming/foraging", "", ""], [894.252, "IF_3", "Farming/foraging", "", ""], [894.656, "IF_3", "Hidden", "", ""], [909.407, "IF_3", "Hidden", "", ""], [910.745, "IF_3", "Farming/foraging", "", ""], [930.156, "IF_3", "Farming/foraging", "", ""], [930.745, "IF_3", "Hidden", "", ""], [951.157, "IF_3", "Hidden", "", ""], [951.754, "IF_3", "Farming/foraging", "", ""], [958.152, "IF_3", "Farming/foraging", "", ""], [958.654, "IF_3", "Aggression", "Heterospecific|Wrasse", ""], [962.151, "IF_3", "Aggression", "Heterospecific|Wrasse", ""], [962.901, "IF_3", "Farming/foraging", "", ""], [987.653, "IF_3", "Farming/foraging", "", ""], [988.403, "IF_3", "Hidden", "", ""], [999.904, "IF_3", "Hidden", "", ""], [1000.402, "IF_3", "Farming/foraging", "", ""], [1008.903, "IF_3", "Farming/foraging", "", ""], [1009.902, "IF_3", "Hidden", "", ""], [1013.653, "IF_3", "Hidden", "", ""], [1014.404, "IF_3", "Farming/foraging", "", ""], [1029.154, "IF_3", "Farming/foraging", "", ""], [1030.151, "IF_3", "Hidden", "", ""], [1035.904, "IF_3", "Hidden", "", ""], [1036.653, "IF_3", "Farming/foraging", "", ""], [1050.903, "IF_3", "Farming/foraging", "", ""], [1051.652, "IF_3", "Hidden", "", ""], [1055.904, "IF_3", "Hidden", "", ""], [1056.404, "IF_3", "Farming/foraging", "", ""], [1088.273, "IF_3", "Farming/foraging", "", ""], [1089.165, "IF_3", "Hidden", "", ""], [1115.425, "IF_3", "Hidden", "", ""], [1115.913, "IF_3", "Farming/foraging", "", ""], [1142.666, "IF_3", "Farming/foraging", "", ""], [1143.414, "IF_3", "Hidden", "", ""], [1146.19, "IF_3", "Hidden", "", ""], [1146.916, "IF_3", "Farming/foraging", "", ""], [1156.225, "IF_3", "Farming/foraging", "", ""], [1156.666, "IF_3", "Hidden", "", ""], [1160.665, "IF_3", "Hidden", "", ""], [1161.183, "IF_3", "Farming/foraging", "", ""], [1172.192, "IF_3", "Farming/foraging", "", ""], [1172.665, "IF_3", "Hidden", "", ""], [1187.413, "IF_3", "Hidden", "", ""], [1187.665, "IF_3", "Aggression", "Conspecific|Lacrymatus", ""], [1188.665, "IF_3", "Aggression", "Conspecific|Lacrymatus", ""], [1190.198, "IF_3", "Farming/foraging", "", ""], [1199.664, "IF_3", "Farming/foraging", "", ""]], "observation time interval": [300.0, 1200.0], "independent_variables": {"Atoll": " SAL", "Island": "\nIle_Fouquet", "Treatment": " Rats", "Surge": " Low", "Territory": "3"}, "visualize_spectrogram": false, "visualize_waveform": false, "close_behaviors_between_videos": false, "media_info": {"length": {"D:/Chagos_2021/Data/Behaviour/Videos/Salomon/Fouquet/Camera_3/Fouquet_C3_1.MP4": 1061.01, "D:/Chagos_2021/Data/Behaviour/Videos/Salomon/Fouquet/Camera_3/Fouquet_C3_2.MP4": 599.81}, "fps": {"D:/Chagos_2021/Data/Behaviour/Videos/Salomon/Fouquet/Camera_3/Fouquet_C3_1.MP4": 30.0, "D:/Chagos_2021/Data/Behaviour/Videos/Salomon/Fouquet/Camera_3/Fouquet_C3_2.MP4": 30.0}, "hasVideo": {"D:/Chagos_2021/Data/Behaviour/Videos/Salomon/Fouquet/Camera_3/Fouquet_C3_1.MP4": true, "D:/Chagos_2021/Data/Behaviour/Videos/Salomon/Fouquet/Camera_3/Fouquet_C3_2.MP4": true}, "hasAudio": {"D:/Chagos_2021/Data/Behaviour/Videos/Salomon/Fouquet/Camera_3/Fouquet_C3_1.MP4": true, "D:/Chagos_2021/Data/Behaviour/Videos/Salomon/Fouquet/Camera_3/Fouquet_C3_2.MP4": true}, "offset": {"1": 0.0}}}, "IF_4": {"file": {"1": ["D:/Chagos_2021/Data/Behaviour/Videos/Salomon/Fouquet/Camera_4/Fouquet_C4_1.MP4", "D:/Chagos_2021/Data/Behaviour/Videos/Salomon/Fouquet/Camera_4/Fouquet_C4_2.MP4"], "2": [], "3": [], "4": [], "5": [], "6": [], "7": [], "8": []}, "type": "MEDIA", "date": "2021-07-07T16:03:19", "description": "", "time offset": 0.0, "events": [[300.0, "IF_4", "Hidden", "", ""], [304.154, "IF_4", "Hidden", "", ""], [304.514, "IF_4", "Farming/foraging", "", ""], [310.406, "IF_4", "Farming/foraging", "", ""], [310.406, "IF_4", "Hidden", "", ""], [312.405, "IF_4", "Hidden", "", ""], [313.013, "IF_4", "Farming/foraging", "", ""], [326.995, "IF_4", "Farming/foraging", "", ""], [327.407, "IF_4", "Hidden", "", ""], [331.407, "IF_4", "Hidden", "", ""], [332.004, "IF_4", "Farming/foraging", "", ""], [365.907, "IF_4", "Farming/foraging", "", ""], [366.512, "IF_4", "Hidden", "", ""], [390.905, "IF_4", "Hidden", "", ""], [391.255, "IF_4", "Farming/foraging", "", ""], [399.153, "IF_4", "Farming/foraging", "", ""], [399.652, "IF_4", "Aggression", "Heterospecific|Wrasse", ""], [401.402, "IF_4", "Aggression", "Heterospecific|Wrasse", ""], [402.153, "IF_4", "Farming/foraging", "", ""], [416.656, "IF_4", "Farming/foraging", "", ""], [416.656, "IF_4", "Hidden", "", ""], [425.684, "IF_4", "Hidden", "", ""], [426.174, "IF_4", "Farming/foraging", "", ""], [452.758, "IF_4", "Farming/foraging", "", ""], [453.165, "IF_4", "Hidden", "", ""], [462.657, "IF_4", "Hidden", "", ""], [463.212, "IF_4", "Farming/foraging", "", ""], [479.166, "IF_4", "Farming/foraging", "", ""], [479.166, "IF_4", "Hidden", "", ""], [481.176, "IF_4", "Hidden", "", ""], [481.656, "IF_4", "Farming/foraging", "", ""], [506.155, "IF_4", "Farming/foraging", "", ""], [506.675, "IF_4", "Aggression", "Unknown|Unknown", ""], [507.678, "IF_4", "Aggression", "Unknown|Unknown", ""], [508.67, "IF_4", "Farming/foraging", "", ""], [514.751, "IF_4", "Farming/foraging", "", ""], [515.157, "IF_4", "Hidden", "", ""], [525.156, "IF_4", "Hidden", "", ""], [525.749, "IF_4", "Farming/foraging", "", ""], [542.156, "IF_4", "Farming/foraging", "", ""], [542.749, "IF_4", "Hidden", "", ""], [556.756, "IF_4", "Hidden", "", ""], [557.407, "IF_4", "Farming/foraging", "", ""], [613.655, "IF_4", "Farming/foraging", "", ""], [614.008, "IF_4", "Hidden", "", ""], [616.407, "IF_4", "Hidden", "", ""], [617.006, "IF_4", "Farming/foraging", "", ""], [662.404, "IF_4", "Farming/foraging", "", ""], [663.153, "IF_4", "Hidden", "", ""], [685.406, "IF_4", "Hidden", "", ""], [686.156, "IF_4", "Farming/foraging", "", ""], [710.512, "IF_4", "Farming/foraging", "", ""], [710.901, "IF_4", "Aggression", "Heterospecific|Butterflyfish", ""], [713.15, "IF_4", "Aggression", "Heterospecific|Butterflyfish", ""], [714.903, "IF_4", "Farming/foraging", "", ""], [730.404, "IF_4", "Farming/foraging", "", ""], [731.152, "IF_4", "Hidden", "", ""], [735.903, "IF_4", "Hidden", "", ""], [736.401, "IF_4", "Farming/foraging", "", ""], [745.9, "IF_4", "Farming/foraging", "", ""], [748.405, "IF_4", "Hidden", "", ""], [767.65, "IF_4", "Hidden", "", ""], [768.153, "IF_4", "Farming/foraging", "", ""], [827.651, "IF_4", "Farming/foraging", "", ""], [827.902, "IF_4", "Hidden", "", ""], [831.151, "IF_4", "Hidden", "", ""], [831.653, "IF_4", "Farming/foraging", "", ""], [871.151, "IF_4", "Farming/foraging", "", ""], [871.652, "IF_4", "Hidden", "", ""], [874.901, "IF_4", "Hidden", "", ""], [875.153, "IF_4", "Farming/foraging", "", ""], [914.652, "IF_4", "Farming/foraging", "", ""], [915.153, "IF_4", "Hidden", "", ""], [915.901, "IF_4", "Hidden", "", ""], [916.651, "IF_4", "Farming/foraging", "", ""], [1001.903, "IF_4", "Farming/foraging", "", ""], [1002.401, "IF_4", "Hidden", "", ""], [1011.152, "IF_4", "Hidden", "", ""], [1011.903, "IF_4", "Farming/foraging", "", ""], [1015.403, "IF_4", "Farming/foraging", "", ""], [1015.902, "IF_4", "Aggression", "Heterospecific|Damselfish", ""], [1017.402, "IF_4", "Aggression", "Heterospecific|Damselfish", ""], [1019.401, "IF_4", "Farming/foraging", "", ""], [1024.652, "IF_4", "Farming/foraging", "", ""], [1025.151, "IF_4", "Hidden", "", ""], [1035.402, "IF_4", "Hidden", "", ""], [1035.901, "IF_4", "Farming/foraging", "", ""], [1064.509, "IF_4", "Farming/foraging", "", ""], [1065.165, "IF_4", "Hidden", "", ""], [1066.167, "IF_4", "Hidden", "", ""], [1067.166, "IF_4", "Farming/foraging", "", ""], [1087.914, "IF_4", "Farming/foraging", "", ""], [1088.165, "IF_4", "Hidden", "", ""], [1089.166, "IF_4", "Hidden", "", ""], [1089.916, "IF_4", "Aggression", "Unknown|Unknown", ""], [1092.665, "IF_4", "Aggression", "Unknown|Unknown", ""], [1094.269, "IF_4", "Hidden", "", ""], [1107.666, "IF_4", "Hidden", "", ""], [1108.263, "IF_4", "Farming/foraging", "", ""], [1182.772, "IF_4", "Farming/foraging", "", ""], [1183.165, "IF_4", "Hidden", "", ""], [1199.425, "IF_4", "Hidden", "", ""]], "observation time interval": [300.0, 1200.0], "independent_variables": {"Atoll": " SAL", "Island": "\nIle_Fouquet", "Treatment": " Rats", "Surge": " Low", "Territory": "4"}, "visualize_spectrogram": false, "visualize_waveform": false, "close_behaviors_between_videos": false, "media_info": {"length": {"D:/Chagos_2021/Data/Behaviour/Videos/Salomon/Fouquet/Camera_4/Fouquet_C4_1.MP4": 1061.01, "D:/Chagos_2021/Data/Behaviour/Videos/Salomon/Fouquet/Camera_4/Fouquet_C4_2.MP4": 611.53}, "fps": {"D:/Chagos_2021/Data/Behaviour/Videos/Salomon/Fouquet/Camera_4/Fouquet_C4_1.MP4": 30.0, "D:/Chagos_2021/Data/Behaviour/Videos/Salomon/Fouquet/Camera_4/Fouquet_C4_2.MP4": 30.0}, "hasVideo": {"D:/Chagos_2021/Data/Behaviour/Videos/Salomon/Fouquet/Camera_4/Fouquet_C4_1.MP4": true, "D:/Chagos_2021/Data/Behaviour/Videos/Salomon/Fouquet/Camera_4/Fouquet_C4_2.MP4": true}, "hasAudio": {"D:/Chagos_2021/Data/Behaviour/Videos/Salomon/Fouquet/Camera_4/Fouquet_C4_1.MP4": true, "D:/Chagos_2021/Data/Behaviour/Videos/Salomon/Fouquet/Camera_4/Fouquet_C4_2.MP4": true}, "offset": {"1": 0.0}}}, "IF_5": {"file": {"1": ["D:/Chagos_2021/Data/Behaviour/Videos/Salomon/Fouquet/Camera_5/Fouquet_C5_1.MP4", "D:/Chagos_2021/Data/Behaviour/Videos/Salomon/Fouquet/Camera_5/Fouquet_C5_2.MP4"], "2": [], "3": [], "4": [], "5": [], "6": [], "7": [], "8": []}, "type": "MEDIA", "date": "2021-07-07T16:31:45", "description": "", "time offset": 0.0, "events": [[0.0, "IF_5", "Farming/foraging", "", ""], [300.0, "IF_5", "Hidden", "", ""], [307.921, "IF_5", "Hidden", "", ""], [308.952, "IF_5", "Farming/foraging", "", ""], [323.42, "IF_5", "Farming/foraging", "", ""], [323.688, "IF_5", "Hidden", "", ""], [329.169, "IF_5", "Hidden", "", ""], [329.597, "IF_5", "Farming/foraging", "", ""], [352.196, "IF_5", "Farming/foraging", "", ""], [352.672, "IF_5", "Hidden", "", ""], [365.92, "IF_5", "Hidden", "", ""], [367.207, "IF_5", "Aggression", "Heterospecific|Damselfish", ""], [368.17, "IF_5", "Aggression", "Heterospecific|Damselfish", ""], [368.422, "IF_5", "Farming/foraging", "", ""], [374.449, "IF_5", "Farming/foraging", "", ""], [375.048, "IF_5", "Aggression", "Heterospecific|Damselfish", ""], [376.694, "IF_5", "Aggression", "Heterospecific|Damselfish", ""], [377.44, "IF_5", "Hidden", "", ""], [381.173, "IF_5", "Hidden", "", ""], [381.536, "IF_5", "Farming/foraging", "", ""], [396.198, "IF_5", "Farming/foraging", "", ""], [396.955, "IF_5", "Hidden", "", ""], [399.422, "IF_5", "Hidden", "", ""], [399.674, "IF_5", "Farming/foraging", "", ""], [403.173, "IF_5", "Farming/foraging", "", ""], [403.98, "IF_5", "Hidden", "", ""], [467.669, "IF_5", "Hidden", "", ""], [468.42, "IF_5", "Farming/foraging", "", ""], [506.419, "IF_5", "Farming/foraging", "", ""], [506.92, "IF_5", "Hidden", "", ""], [524.67, "IF_5", "Hidden", "", ""], [527.169, "IF_5", "Aggression", "Heterospecific|Damselfish", ""], [528.668, "IF_5", "Aggression", "Heterospecific|Damselfish", ""], [528.919, "IF_5", "Farming/foraging", "", ""], [582.42, "IF_5", "Farming/foraging", "", ""], [583.172, "IF_5", "Hidden", "", ""], [610.919, "IF_5", "Hidden", "", ""], [611.672, "IF_5", "Farming/foraging", "", ""], [628.923, "IF_5", "Farming/foraging", "", ""], [629.67, "IF_5", "Hidden", "", ""], [630.67, "IF_5", "Hidden", "", ""], [631.171, "IF_5", "Aggression", "Heterospecific|Damselfish", ""], [632.943, "IF_5", "Aggression", "Heterospecific|Damselfish", ""], [634.922, "IF_5", "Aggression", "Heterospecific|Damselfish", ""], [635.949, "IF_5", "Aggression", "Heterospecific|Damselfish", ""], [637.675, "IF_5", "Hidden", "", ""], [638.839, "IF_5", "Hidden", "", ""], [639.3, "IF_5", "Farming/foraging", "", ""], [655.532, "IF_5", "Farming/foraging", "", ""], [655.922, "IF_5", "Hidden", "", ""], [691.423, "IF_5", "Hidden", "", ""], [691.704, "IF_5", "Farming/foraging", "", ""], [707.196, "IF_5", "Farming/foraging", "", ""], [707.675, "IF_5", "Aggression", "Heterospecific|Damselfish", ""], [708.691, "IF_5", "Aggression", "Heterospecific|Damselfish", ""], [709.922, "IF_5", "Hidden", "", ""], [712.672, "IF_5", "Hidden", "", ""], [713.421, "IF_5", "Farming/foraging", "", ""], [737.195, "IF_5", "Farming/foraging", "", ""], [737.942, "IF_5", "Hidden", "", ""], [744.695, "IF_5", "Hidden", "", ""], [745.505, "IF_5", "Farming/foraging", "", ""], [794.038, "IF_5", "Farming/foraging", "", ""], [794.674, "IF_5", "Hidden", "", ""], [814.336, "IF_5", "Hidden", "", ""], [814.946, "IF_5", "Farming/foraging", "", ""], [830.197, "IF_5", "Farming/foraging", "", ""], [830.937, "IF_5", "Aggression", "Heterospecific|Wrasse", ""], [832.204, "IF_5", "Aggression", "Heterospecific|Wrasse", ""], [833.321, "IF_5", "Farming/foraging", "", ""], [835.673, "IF_5", "Farming/foraging", "", ""], [835.942, "IF_5", "Farming/foraging", "", ""], [836.426, "IF_5", "Aggression", "Heterospecific|Damselfish", ""], [838.176, "IF_5", "Aggression", "Heterospecific|Damselfish", ""], [839.175, "IF_5", "Hidden", "", ""], [840.927, "IF_5", "Hidden", "", ""], [841.938, "IF_5", "Farming/foraging", "", ""], [901.464, "IF_5", "Farming/foraging", "", ""], [901.926, "IF_5", "Hidden", "", ""], [935.713, "IF_5", "Hidden", "", ""], [936.293, "IF_5", "Farming/foraging", "", ""], [979.452, "IF_5", "Farming/foraging", "", ""], [980.426, "IF_5", "Hidden", "", ""], [993.927, "IF_5", "Hidden", "", ""], [994.82, "IF_5", "Farming/foraging", "", ""], [1008.208, "IF_5", "Farming/foraging", "", ""], [1008.675, "IF_5", "Hidden", "", ""], [1045.925, "IF_5", "Hidden", "", ""], [1046.221, "IF_5", "Farming/foraging", "", ""], [1073.674, "IF_5", "Farming/foraging", "", ""], [1074.425, "IF_5", "Hidden", "", ""], [1111.947, "IF_5", "Farming/foraging", "", ""], [1111.947, "IF_5", "Hidden", "", ""], [1152.674, "IF_5", "Farming/foraging", "", ""], [1153.175, "IF_5", "Aggression", "Heterospecific|Damselfish", ""], [1154.703, "IF_5", "Aggression", "Heterospecific|Damselfish", ""], [1155.97, "IF_5", "Farming/foraging", "", ""], [1159.177, "IF_5", "Farming/foraging", "", ""], [1159.926, "IF_5", "Hidden", "", ""], [1181.282, "IF_5", "Hidden", "", ""], [1181.676, "IF_5", "Farming/foraging", "", ""], [1185.675, "IF_5", "Farming/foraging", "", ""], [1187.674, "IF_5", "Aggression", "Heterospecific|Damselfish", ""], [1188.948, "IF_5", "Aggression", "Heterospecific|Damselfish", ""], [1189.845, "IF_5", "Farming/foraging", "", ""], [1199.177, "IF_5", "Farming/foraging", "", ""]], "observation time interval": [300.0, 1200.0], "independent_variables": {"Atoll": " SAL", "Island": "\nIle_Fouquet", "Treatment": " Rats", "Surge": " Low", "Territory": "5"}, "visualize_spectrogram": false, "visualize_waveform": false, "close_behaviors_between_videos": false, "media_info": {"length": {"D:/Chagos_2021/Data/Behaviour/Videos/Salomon/Fouquet/Camera_5/Fouquet_C5_1.MP4": 796.52, "D:/Chagos_2021/Data/Behaviour/Videos/Salomon/Fouquet/Camera_5/Fouquet_C5_2.MP4": 745.56}, "fps": {"D:/Chagos_2021/Data/Behaviour/Videos/Salomon/Fouquet/Camera_5/Fouquet_C5_1.MP4": 60.0, "D:/Chagos_2021/Data/Behaviour/Videos/Salomon/Fouquet/Camera_5/Fouquet_C5_2.MP4": 60.0}, "hasVideo": {"D:/Chagos_2021/Data/Behaviour/Videos/Salomon/Fouquet/Camera_5/Fouquet_C5_1.MP4": true, "D:/Chagos_2021/Data/Behaviour/Videos/Salomon/Fouquet/Camera_5/Fouquet_C5_2.MP4": true}, "hasAudio": {"D:/Chagos_2021/Data/Behaviour/Videos/Salomon/Fouquet/Camera_5/Fouquet_C5_1.MP4": true, "D:/Chagos_2021/Data/Behaviour/Videos/Salomon/Fouquet/Camera_5/Fouquet_C5_2.MP4": true}, "offset": {"1": 0.0}}}, "IF_6": {"file": {"1": ["D:/Chagos_2021/Data/Behaviour/Videos/Salomon/Fouquet/Camera_6/Fouquet_C6_1.MP4", "D:/Chagos_2021/Data/Behaviour/Videos/Salomon/Fouquet/Camera_6/Fouquet_C6_2.MP4"], "2": [], "3": [], "4": [], "5": [], "6": [], "7": [], "8": []}, "type": "MEDIA", "date": "2021-07-07T16:46:42", "description": "", "time offset": 0.0, "events": [[300.0, "IF_6", "Hidden", "", ""], [310.68, "IF_6", "Hidden", "", ""], [311.255, "IF_6", "Farming/foraging", "", ""], [315.654, "IF_6", "Farming/foraging", "", ""], [316.151, "IF_6", "Hidden", "", ""], [332.902, "IF_6", "Hidden", "", ""], [333.402, "IF_6", "Farming/foraging", "", ""], [339.652, "IF_6", "Farming/foraging", "", ""], [340.152, "IF_6", "Hidden", "", ""], [351.652, "IF_6", "Hidden", "", ""], [352.152, "IF_6", "Farming/foraging", "", ""], [382.653, "IF_6", "Farming/foraging", "", ""], [383.152, "IF_6", "Hidden", "", ""], [407.902, "IF_6", "Hidden", "", ""], [408.655, "IF_6", "Farming/foraging", "", ""], [416.151, "IF_6", "Farming/foraging", "", ""], [416.653, "IF_6", "Hidden", "", ""], [425.892, "IF_6", "Hidden", "", ""], [428.654, "IF_6", "Farming/foraging", "", ""], [438.901, "IF_6", "Farming/foraging", "", ""], [439.151, "IF_6", "Hidden", "", ""], [457.906, "IF_6", "Hidden", "", ""], [458.907, "IF_6", "Farming/foraging", "", ""], [473.495, "IF_6", "Farming/foraging", "", ""], [473.905, "IF_6", "Hidden", "", ""], [477.153, "IF_6", "Hidden", "", ""], [478.651, "IF_6", "Aggression", "Heterospecific|Tang", ""], [479.9, "IF_6", "Aggression", "Heterospecific|Tang", ""], [481.652, "IF_6", "Farming/foraging", "", ""], [483.653, "IF_6", "Farming/foraging", "", ""], [484.152, "IF_6", "Aggression", "Heterospecific|Tang", ""], [484.901, "IF_6", "Aggression", "Heterospecific|Tang", ""], [486.152, "IF_6", "Hidden", "", ""], [490.152, "IF_6", "Hidden", "", ""], [490.651, "IF_6", "Farming/foraging", "", ""], [491.652, "IF_6", "Aggression", "Heterospecific|Tang", ""], [491.652, "IF_6", "Farming/foraging", "", ""], [492.652, "IF_6", "Aggression", "Heterospecific|Tang", ""], [493.403, "IF_6", "Hidden", "", ""], [504.653, "IF_6", "Hidden", "", ""], [505.152, "IF_6", "Farming/foraging", "", ""], [510.153, "IF_6", "Farming/foraging", "", ""], [510.903, "IF_6", "Hidden", "", ""], [530.154, "IF_6", "Hidden", "", ""], [530.652, "IF_6", "Farming/foraging", "", ""], [537.153, "IF_6", "Farming/foraging", "", ""], [537.153, "IF_6", "Hidden", "", ""], [559.655, "IF_6", "Hidden", "", ""], [560.655, "IF_6", "Farming/foraging", "", ""], [565.243, "IF_6", "Farming/foraging", "", ""], [565.656, "IF_6", "Hidden", "", ""], [617.154, "IF_6", "Hidden", "", ""], [617.753, "IF_6", "Farming/foraging", "", ""], [630.746, "IF_6", "Farming/foraging", "", ""], [631.405, "IF_6", "Hidden", "", ""], [654.754, "IF_6", "Hidden", "", ""], [655.155, "IF_6", "Farming/foraging", "", ""], [670.736, "IF_6", "Farming/foraging", "", ""], [671.159, "IF_6", "Hidden", "", ""], [705.907, "IF_6", "Hidden", "", ""], [706.5, "IF_6", "Farming/foraging", "", ""], [714.504, "IF_6", "Farming/foraging", "", ""], [715.499, "IF_6", "Hidden", "", ""], [732.495, "IF_6", "Hidden", "", ""], [733.156, "IF_6", "Farming/foraging", "", ""], [740.502, "IF_6", "Farming/foraging", "", ""], [740.906, "IF_6", "Hidden", "", ""], [764.657, "IF_6", "Hidden", "", ""], [765.655, "IF_6", "Farming/foraging", "", ""], [825.498, "IF_6", "Farming/foraging", "", ""], [825.906, "IF_6", "Hidden", "", ""], [832.156, "IF_6", "Hidden", "", ""], [832.655, "IF_6", "Farming/foraging", "", ""], [838.401, "IF_6", "Farming/foraging", "", ""], [838.653, "IF_6", "Aggression", "Heterospecific|Wrasse", ""], [840.902, "IF_6", "Aggression", "Heterospecific|Wrasse", ""], [842.152, "IF_6", "Farming/foraging", "", ""], [850.151, "IF_6", "Farming/foraging", "", ""], [850.652, "IF_6", "Hidden", "", ""], [854.153, "IF_6", "Hidden", "", ""], [854.901, "IF_6", "Aggression", "Heterospecific|Damselfish", ""], [855.902, "IF_6", "Aggression", "Heterospecific|Damselfish", ""], [857.152, "IF_6", "Hidden", "", ""], [862.402, "IF_6", "Hidden", "", ""], [863.151, "IF_6", "Farming/foraging", "", ""], [870.902, "IF_6", "Farming/foraging", "", ""], [871.401, "IF_6", "Hidden", "", ""], [882.403, "IF_6", "Hidden", "", ""], [883.402, "IF_6", "Aggression", "Heterospecific|Damselfish", ""], [884.153, "IF_6", "Aggression", "Heterospecific|Damselfish", ""], [885.152, "IF_6", "Hidden", "", ""], [892.654, "IF_6", "Hidden", "", ""], [893.402, "IF_6", "Farming/foraging", "", ""], [926.154, "IF_6", "Farming/foraging", "", ""], [926.651, "IF_6", "Hidden", "", ""], [930.651, "IF_6", "Hidden", "", ""], [931.153, "IF_6", "Farming/foraging", "", ""], [943.901, "IF_6", "Farming/foraging", "", ""], [944.402, "IF_6", "Hidden", "", ""], [963.652, "IF_6", "Hidden", "", ""], [964.151, "IF_6", "Farming/foraging", "", ""], [969.402, "IF_6", "Farming/foraging", "", ""], [969.652, "IF_6", "Hidden", "", ""], [986.901, "IF_6", "Hidden", "", ""], [987.403, "IF_6", "Farming/foraging", "", ""], [1013.152, "IF_6", "Farming/foraging", "", ""], [1013.651, "IF_6", "Hidden", "", ""], [1036.653, "IF_6", "Hidden", "", ""], [1037.407, "IF_6", "Farming/foraging", "", ""], [1050.652, "IF_6", "Farming/foraging", "", ""], [1051.652, "IF_6", "Hidden", "", ""], [1057.152, "IF_6", "Farming/foraging", "", ""], [1057.152, "IF_6", "Hidden", "", ""], [1063.417, "IF_6", "Farming/foraging", "", ""], [1064.666, "IF_6", "Hidden", "", ""], [1067.766, "IF_6", "Hidden", "", ""], [1068.415, "IF_6", "Farming/foraging", "", ""], [1080.166, "IF_6", "Farming/foraging", "", ""], [1080.761, "IF_6", "Hidden", "", ""], [1083.76, "IF_6", "Hidden", "", ""], [1084.766, "IF_6", "Farming/foraging", "", ""], [1090.418, "IF_6", "Farming/foraging", "", ""], [1091.165, "IF_6", "Hidden", "", ""], [1099.168, "IF_6", "Hidden", "", ""], [1100.757, "IF_6", "Farming/foraging", "", ""], [1103.168, "IF_6", "Farming/foraging", "", ""], [1103.168, "IF_6", "Hidden", "", ""], [1120.758, "IF_6", "Hidden", "", ""], [1121.038, "IF_6", "Farming/foraging", "", ""], [1129.666, "IF_6", "Farming/foraging", "", ""], [1130.011, "IF_6", "Hidden", "", ""], [1136.665, "IF_6", "Hidden", "", ""], [1137.413, "IF_6", "Farming/foraging", "", ""], [1147.762, "IF_6", "Farming/foraging", "", ""], [1148.165, "IF_6", "Hidden", "", ""], [1160.487, "IF_6", "Hidden", "", ""], [1162.165, "IF_6", "Farming/foraging", "", ""], [1179.166, "IF_6", "Farming/foraging", "", ""], [1180.166, "IF_6", "Hidden", "", ""], [1199.661, "IF_6", "Hidden", "", ""]], "observation time interval": [300.0, 1200.0], "independent_variables": {"Atoll": " SAL", "Island": "\nIle_Fouquet", "Treatment": " Rats", "Surge": " Low", "Territory": "6"}, "visualize_spectrogram": false, "visualize_waveform": false, "close_behaviors_between_videos": false, "media_info": {"length": {"D:/Chagos_2021/Data/Behaviour/Videos/Salomon/Fouquet/Camera_6/Fouquet_C6_1.MP4": 1061.01, "D:/Chagos_2021/Data/Behaviour/Videos/Salomon/Fouquet/Camera_6/Fouquet_C6_2.MP4": 477.78}, "fps": {"D:/Chagos_2021/Data/Behaviour/Videos/Salomon/Fouquet/Camera_6/Fouquet_C6_1.MP4": 30.0, "D:/Chagos_2021/Data/Behaviour/Videos/Salomon/Fouquet/Camera_6/Fouquet_C6_2.MP4": 30.0}, "hasVideo": {"D:/Chagos_2021/Data/Behaviour/Videos/Salomon/Fouquet/Camera_6/Fouquet_C6_1.MP4": true, "D:/Chagos_2021/Data/Behaviour/Videos/Salomon/Fouquet/Camera_6/Fouquet_C6_2.MP4": true}, "hasAudio": {"D:/Chagos_2021/Data/Behaviour/Videos/Salomon/Fouquet/Camera_6/Fouquet_C6_1.MP4": true, "D:/Chagos_2021/Data/Behaviour/Videos/Salomon/Fouquet/Camera_6/Fouquet_C6_2.MP4": true}, "offset": {"1": 0.0}}}, "IDLP_1": {"file": {"1": ["D:/Chagos_2021/Data/Behaviour/Videos/Salomon/Passe/Camera_1/Passe_C1_1.MP4.rotated90.avi", "D:/Chagos_2021/Data/Behaviour/Videos/Salomon/Passe/Camera_1/Passe_C1_2.MP4.rotated90.avi"], "2": [], "3": [], "4": [], "5": [], "6": [], "7": [], "8": []}, "type": "MEDIA", "date": "2021-07-08T10:13:43", "description": "", "time offset": 0.0, "events": [[300.0, "IDLP_1", "Farming/foraging", "", ""], [306.613, "IDLP_1", "Farming/foraging", "", ""], [307.137, "IDLP_1", "Hidden", "", ""], [309.238, "IDLP_1", "Hidden", "", ""], [309.738, "IDLP_1", "Farming/foraging", "", ""], [321.738, "IDLP_1", "Farming/foraging", "", ""], [321.988, "IDLP_1", "Hidden", "", ""], [327.113, "IDLP_1", "Hidden", "", ""], [327.637, "IDLP_1", "Farming/foraging", "", ""], [341.038, "IDLP_1", "Farming/foraging", "", ""], [341.538, "IDLP_1", "Hidden", "", ""], [350.113, "IDLP_1", "Hidden", "", ""], [350.638, "IDLP_1", "Farming/foraging", "", ""], [372.887, "IDLP_1", "Farming/foraging", "", ""], [373.638, "IDLP_1", "Hidden", "", ""], [390.062, "IDLP_1", "Hidden", "", ""], [390.312, "IDLP_1", "Farming/foraging", "", ""], [434.488, "IDLP_1", "Farming/foraging", "", ""], [434.738, "IDLP_1", "Hidden", "", ""], [442.513, "IDLP_1", "Hidden", "", ""], [443.288, "IDLP_1", "Farming/foraging", "", ""], [454.513, "IDLP_1", "Farming/foraging", "", ""], [454.787, "IDLP_1", "Hidden", "", ""], [458.113, "IDLP_1", "Hidden", "", ""], [458.637, "IDLP_1", "Farming/foraging", "", ""], [467.712, "IDLP_1", "Farming/foraging", "", ""], [468.214, "IDLP_1", "Hidden", "", ""], [477.088, "IDLP_1", "Hidden", "", ""], [477.612, "IDLP_1", "Farming/foraging", "", ""], [506.762, "IDLP_1", "Farming/foraging", "", ""], [507.014, "IDLP_1", "Hidden", "", ""], [531.838, "IDLP_1", "Hidden", "", ""], [532.363, "IDLP_1", "Farming/foraging", "", ""], [540.889, "IDLP_1", "Farming/foraging", "", ""], [541.162, "IDLP_1", "Hidden", "", ""], [546.662, "IDLP_1", "Hidden", "", ""], [546.913, "IDLP_1", "Farming/foraging", "", ""], [558.563, "IDLP_1", "Farming/foraging", "", ""], [558.837, "IDLP_1", "Hidden", "", ""], [562.487, "IDLP_1", "Hidden", "", ""], [562.988, "IDLP_1", "Farming/foraging", "", ""], [582.362, "IDLP_1", "Farming/foraging", "", ""], [582.887, "IDLP_1", "Hidden", "", ""], [585.987, "IDLP_1", "Hidden", "", ""], [586.237, "IDLP_1", "Farming/foraging", "", ""], [601.658, "IDLP_1", "Farming/foraging", "", ""], [602.16, "IDLP_1", "Aggression", "Heterospecific|Damselfish", ""], [603.658, "IDLP_1", "Aggression", "Heterospecific|Damselfish", ""], [604.333, "IDLP_1", "Farming/foraging", "", ""], [612.684, "IDLP_1", "Farming/foraging", "", ""], [613.209, "IDLP_1", "Hidden", "", ""], [618.985, "IDLP_1", "Hidden", "", ""], [619.258, "IDLP_1", "Farming/foraging", "", ""], [634.958, "IDLP_1", "Farming/foraging", "", ""], [635.459, "IDLP_1", "Hidden", "", ""], [642.108, "IDLP_1", "Hidden", "", ""], [642.609, "IDLP_1", "Aggression", "Heterospecific|Damselfish", ""], [650.885, "IDLP_1", "Aggression", "Heterospecific|Damselfish", ""], [654.083, "IDLP_1", "Farming/foraging", "", ""], [657.159, "IDLP_1", "Farming/foraging", "", ""], [657.683, "IDLP_1", "Aggression", "Heterospecific|Damselfish", ""], [663.359, "IDLP_1", "Aggression", "Heterospecific|Damselfish", ""], [663.734, "IDLP_1", "Hidden", "", ""], [666.333, "IDLP_1", "Hidden", "", ""], [667.358, "IDLP_1", "Aggression", "Heterospecific|Damselfish", ""], [669.785, "IDLP_1", "Aggression", "Heterospecific|Damselfish", ""], [670.534, "IDLP_1", "Hidden", "", ""], [674.683, "IDLP_1", "Hidden", "", ""], [675.434, "IDLP_1", "Farming/foraging", "", ""], [679.108, "IDLP_1", "Farming/foraging", "", ""], [679.634, "IDLP_1", "Hidden", "", ""], [696.533, "IDLP_1", "Hidden", "", ""], [697.558, "IDLP_1", "Farming/foraging", "", ""], [700.134, "IDLP_1", "Farming/foraging", "", ""], [700.884, "IDLP_1", "Aggression", "Heterospecific|Damselfish", ""], [707.658, "IDLP_1", "Aggression", "Heterospecific|Damselfish", ""], [711.659, "IDLP_1", "Hidden", "", ""], [723.534, "IDLP_1", "Hidden", "", ""], [724.059, "IDLP_1", "Farming/foraging", "", ""], [739.134, "IDLP_1", "Farming/foraging", "", ""], [739.386, "IDLP_1", "Hidden", "", ""], [757.758, "IDLP_1", "Hidden", "", ""], [758.258, "IDLP_1", "Farming/foraging", "", ""], [770.186, "IDLP_1", "Farming/foraging", "", ""], [770.459, "IDLP_1", "Hidden", "", ""], [773.784, "IDLP_1", "Hidden", "", ""], [774.059, "IDLP_1", "Farming/foraging", "", ""], [817.684, "IDLP_1", "Farming/foraging", "", ""], [818.199, "IDLP_1", "Hidden", "", ""], [822.359, "IDLP_1", "Hidden", "", ""], [822.859, "IDLP_1", "Farming/foraging", "", ""], [830.083, "IDLP_1", "Farming/foraging", "", ""], [830.585, "IDLP_1", "Hidden", "", ""], [835.483, "IDLP_1", "Hidden", "", ""], [835.984, "IDLP_1", "Farming/foraging", "", ""], [852.185, "IDLP_1", "Farming/foraging", "", ""], [852.708, "IDLP_1", "Hidden", "", ""], [853.76, "IDLP_1", "Hidden", "", ""], [854.284, "IDLP_1", "Farming/foraging", "", ""], [866.934, "IDLP_1", "Farming/foraging", "", ""], [867.184, "IDLP_1", "Aggression", "Heterospecific|Damselfish", ""], [869.609, "IDLP_1", "Aggression", "Heterospecific|Damselfish", ""], [870.108, "IDLP_1", "Farming/foraging", "", ""], [878.634, "IDLP_1", "Farming/foraging", "", ""], [879.134, "IDLP_1", "Aggression", "Heterospecific|Damselfish", ""], [889.308, "IDLP_1", "Aggression", "Heterospecific|Damselfish", ""], [889.984, "IDLP_1", "Hidden", "", ""], [896.709, "IDLP_1", "Hidden", "", ""], [897.987, "IDLP_1", "Farming/foraging", "", ""], [912.563, "IDLP_1", "Farming/foraging", "", ""], [913.063, "IDLP_1", "Hidden", "", ""], [920.363, "IDLP_1", "Hidden", "", ""], [920.889, "IDLP_1", "Farming/foraging", "", ""], [940.163, "IDLP_1", "Farming/foraging", "", ""], [940.663, "IDLP_1", "Aggression", "Heterospecific|Damselfish", ""], [944.088, "IDLP_1", "Aggression", "Heterospecific|Damselfish", ""], [944.987, "IDLP_1", "Hidden", "", ""], [945.763, "IDLP_1", "Hidden", "", ""], [946.288, "IDLP_1", "Aggression", "Heterospecific|Damselfish", ""], [948.887, "IDLP_1", "Aggression", "Heterospecific|Damselfish", ""], [949.613, "IDLP_1", "Hidden", "", ""], [953.788, "IDLP_1", "Hidden", "", ""], [955.613, "IDLP_1", "Farming/foraging", "", ""], [959.987, "IDLP_1", "Farming/foraging", "", ""], [960.487, "IDLP_1", "Hidden", "", ""], [966.214, "IDLP_1", "Hidden", "", ""], [967.013, "IDLP_1", "Farming/foraging", "", ""], [967.537, "IDLP_1", "Farming/foraging", "", ""], [968.038, "IDLP_1", "Aggression", "Heterospecific|Damselfish", ""], [974.813, "IDLP_1", "Aggression", "Heterospecific|Damselfish", ""], [975.613, "IDLP_1", "Hidden", "", ""], [977.638, "IDLP_1", "Hidden", "", ""], [978.438, "IDLP_1", "Farming/foraging", "", ""], [983.112, "IDLP_1", "Farming/foraging", "", ""], [983.363, "IDLP_1", "Hidden", "", ""], [990.087, "IDLP_1", "Hidden", "", ""], [990.614, "IDLP_1", "Farming/foraging", "", ""], [994.838, "IDLP_1", "Farming/foraging", "", ""], [995.387, "IDLP_1", "Aggression", "Heterospecific|Damselfish", ""], [998.713, "IDLP_1", "Aggression", "Heterospecific|Damselfish", ""], [1000.362, "IDLP_1", "Hidden", "", ""], [1028.688, "IDLP_1", "Hidden", "", ""], [1028.938, "IDLP_1", "Farming/foraging", "", ""], [1043.963, "IDLP_1", "Farming/foraging", "", ""], [1044.488, "IDLP_1", "Hidden", "", ""], [1047.038, "IDLP_1", "Hidden", "", ""], [1047.563, "IDLP_1", "Farming/foraging", "", ""], [1050.463, "IDLP_1", "Farming/foraging", "", ""], [1050.713, "IDLP_1", "Hidden", "", ""], [1057.187, "IDLP_1", "Hidden", "", ""], [1057.688, "IDLP_1", "Farming/foraging", "", ""], [1061.751, "IDLP_1", "Farming/foraging", "", ""], [1062.276, "IDLP_1", "Hidden", "", ""], [1066.9, "IDLP_1", "Hidden", "", ""], [1068.726, "IDLP_1", "Aggression", "Heterospecific|Tang", ""], [1069.626, "IDLP_1", "Aggression", "Heterospecific|Tang", ""], [1071.526, "IDLP_1", "Farming/foraging", "", ""], [1074.926, "IDLP_1", "Farming/foraging", "", ""], [1075.201, "IDLP_1", "Hidden", "", ""], [1077.275, "IDLP_1", "Hidden", "", ""], [1077.776, "IDLP_1", "Farming/foraging", "", ""], [1083.22, "IDLP_1", "Farming/foraging", "", ""], [1085.296, "IDLP_1", "Chased", "Conspecific|Lacrymatus", ""], [1087.946, "IDLP_1", "Chased", "Conspecific|Lacrymatus", ""], [1090.171, "IDLP_1", "Farming/foraging", "", ""], [1092.997, "IDLP_1", "Farming/foraging", "", ""], [1093.771, "IDLP_1", "Hidden", "", ""], [1103.771, "IDLP_1", "Hidden", "", ""], [1104.296, "IDLP_1", "Farming/foraging", "", ""], [1114.47, "IDLP_1", "Farming/foraging", "", ""], [1114.721, "IDLP_1", "Hidden", "", ""], [1130.771, "IDLP_1", "Hidden", "", ""], [1131.296, "IDLP_1", "Farming/foraging", "", ""], [1151.571, "IDLP_1", "Farming/foraging", "", ""], [1152.096, "IDLP_1", "Hidden", "", ""], [1154.998, "IDLP_1", "Hidden", "", ""], [1155.52, "IDLP_1", "Farming/foraging", "", ""], [1168.495, "IDLP_1", "Farming/foraging", "", ""], [1168.745, "IDLP_1", "Hidden", "", ""], [1172.121, "IDLP_1", "Hidden", "", ""], [1172.395, "IDLP_1", "Farming/foraging", "", ""], [1182.521, "IDLP_1", "Farming/foraging", "", ""], [1183.045, "IDLP_1", "Hidden", "", ""], [1190.321, "IDLP_1", "Hidden", "", ""], [1190.845, "IDLP_1", "Farming/foraging", "", ""], [1199.371, "IDLP_1", "Farming/foraging", "", ""]], "observation time interval": [300.0, 1200.0], "independent_variables": {"Atoll": " SAL", "Island": "\nIle_de_la_Pass", "Treatment": "Birds", "Surge": " Low", "Territory": "1"}, "visualize_spectrogram": false, "visualize_waveform": false, "close_behaviors_between_videos": false, "media_info": {"length": {"D:/Chagos_2021/Data/Behaviour/Videos/Salomon/Passe/Camera_1/Passe_C1_1.MP4.rotated90.avi": 1060.5, "D:/Chagos_2021/Data/Behaviour/Videos/Salomon/Passe/Camera_1/Passe_C1_2.MP4.rotated90.avi": 230.17}, "fps": {"D:/Chagos_2021/Data/Behaviour/Videos/Salomon/Passe/Camera_1/Passe_C1_1.MP4.rotated90.avi": 30.0, "D:/Chagos_2021/Data/Behaviour/Videos/Salomon/Passe/Camera_1/Passe_C1_2.MP4.rotated90.avi": 30.0}, "hasVideo": {"D:/Chagos_2021/Data/Behaviour/Videos/Salomon/Passe/Camera_1/Passe_C1_1.MP4.rotated90.avi": true, "D:/Chagos_2021/Data/Behaviour/Videos/Salomon/Passe/Camera_1/Passe_C1_2.MP4.rotated90.avi": true}, "hasAudio": {"D:/Chagos_2021/Data/Behaviour/Videos/Salomon/Passe/Camera_1/Passe_C1_1.MP4.rotated90.avi": true, "D:/Chagos_2021/Data/Behaviour/Videos/Salomon/Passe/Camera_1/Passe_C1_2.MP4.rotated90.avi": true}, "offset": {"1": 0.0}}}, "IDLP_2": {"file": {"1": ["D:/Chagos_2021/Data/Behaviour/Videos/Salomon/Passe/Camera_2/Passe_C2_1.MP4", "D:/Chagos_2021/Data/Behaviour/Videos/Salomon/Passe/Camera_2/Passe_C2_2.MP4"], "2": [], "3": [], "4": [], "5": [], "6": [], "7": [], "8": []}, "type": "MEDIA", "date": "2021-07-08T10:36:16", "description": "", "time offset": 0.0, "events": [[300.0, "IDLP_2", "Farming/foraging", "", ""], [313.16, "IDLP_2", "Farming/foraging", "", ""], [313.509, "IDLP_2", "Hidden", "", ""], [316.16, "IDLP_2", "Hidden", "", ""], [316.516, "IDLP_2", "Farming/foraging", "", ""], [336.408, "IDLP_2", "Farming/foraging", "", ""], [336.762, "IDLP_2", "Hidden", "", ""], [339.008, "IDLP_2", "Hidden", "", ""], [339.764, "IDLP_2", "Farming/foraging", "", ""], [368.158, "IDLP_2", "Farming/foraging", "", ""], [368.509, "IDLP_2", "Hidden", "", ""], [373.407, "IDLP_2", "Hidden", "", ""], [373.765, "IDLP_2", "Farming/foraging", "", ""], [402.254, "IDLP_2", "Farming/foraging", "", ""], [424.413, "IDLP_2", "Hidden", "", ""], [443.504, "IDLP_2", "Hidden", "", ""], [448.655, "IDLP_2", "Farming/foraging", "", ""], [459.66, "IDLP_2", "Farming/foraging", "", ""], [459.944, "IDLP_2", "Hidden", "", ""], [474.267, "IDLP_2", "Hidden", "", ""], [474.657, "IDLP_2", "Farming/foraging", "", ""], [506.013, "IDLP_2", "Farming/foraging", "", ""], [506.408, "IDLP_2", "Hidden", "", ""], [523.264, "IDLP_2", "Hidden", "", ""], [523.659, "IDLP_2", "Farming/foraging", "", ""], [615.161, "IDLP_2", "Farming/foraging", "", ""], [615.91, "IDLP_2", "Aggression", "Heterospecific|Tang", ""], [616.659, "IDLP_2", "Aggression", "Heterospecific|Tang", ""], [617.164, "IDLP_2", "Hidden", "", ""], [623.407, "IDLP_2", "Hidden", "", ""], [623.756, "IDLP_2", "Farming/foraging", "", ""], [629.756, "IDLP_2", "Farming/foraging", "", ""], [630.158, "IDLP_2", "Hidden", "", ""], [633.505, "IDLP_2", "Hidden", "", ""], [634.261, "IDLP_2", "Farming/foraging", "", ""], [641.019, "IDLP_2", "Farming/foraging", "", ""], [641.753, "IDLP_2", "Hidden", "", ""], [649.252, "IDLP_2", "Hidden", "", ""], [650.018, "IDLP_2", "Farming/foraging", "", ""], [664.661, "IDLP_2", "Farming/foraging", "", ""], [665.413, "IDLP_2", "Hidden", "", ""], [666.159, "IDLP_2", "Hidden", "", ""], [666.909, "IDLP_2", "Farming/foraging", "", ""], [673.254, "IDLP_2", "Farming/foraging", "", ""], [674.007, "IDLP_2", "Hidden", "", ""], [677.014, "IDLP_2", "Hidden", "", ""], [677.409, "IDLP_2", "Farming/foraging", "", ""], [702.439, "IDLP_2", "Farming/foraging", "", ""], [705.51, "IDLP_2", "Aggression", "Conspecific|Lacrymatus", ""], [707.752, "IDLP_2", "Aggression", "Conspecific|Lacrymatus", ""], [711.16, "IDLP_2", "Farming/foraging", "", ""], [720.514, "IDLP_2", "Farming/foraging", "", ""], [720.908, "IDLP_2", "Hidden", "", ""], [732.16, "IDLP_2", "Hidden", "", ""], [732.908, "IDLP_2", "Farming/foraging", "", ""], [737.011, "IDLP_2", "Farming/foraging", "", ""], [737.408, "IDLP_2", "Hidden", "", ""], [752.761, "IDLP_2", "Hidden", "", ""], [753.506, "IDLP_2", "Farming/foraging", "", ""], [789.659, "IDLP_2", "Farming/foraging", "", ""], [789.659, "IDLP_2", "Hidden", "", ""], [791.907, "IDLP_2", "Hidden", "", ""], [792.277, "IDLP_2", "Farming/foraging", "", ""], [808.175, "IDLP_2", "Farming/foraging", "", ""], [808.527, "IDLP_2", "Hidden", "", ""], [810.447, "IDLP_2", "Hidden", "", ""], [811.428, "IDLP_2", "Farming/foraging", "", ""], [832.536, "IDLP_2", "Farming/foraging", "", ""], [832.928, "IDLP_2", "Hidden", "", ""], [835.531, "IDLP_2", "Hidden", "", ""], [835.928, "IDLP_2", "Farming/foraging", "", ""], [865.926, "IDLP_2", "Farming/foraging", "", ""], [868.028, "IDLP_2", "Hidden", "", ""], [893.532, "IDLP_2", "Hidden", "", ""], [893.927, "IDLP_2", "Farming/foraging", "", ""], [909.275, "IDLP_2", "Farming/foraging", "", ""], [909.676, "IDLP_2", "Hidden", "", ""], [914.524, "IDLP_2", "Hidden", "", ""], [914.927, "IDLP_2", "Farming/foraging", "", ""], [966.179, "IDLP_2", "Farming/foraging", "", ""], [966.526, "IDLP_2", "Hidden", "", ""], [970.28, "IDLP_2", "Hidden", "", ""], [971.02, "IDLP_2", "Farming/foraging", "", ""], [993.527, "IDLP_2", "Farming/foraging", "", ""], [993.93, "IDLP_2", "Hidden", "", ""], [1000.279, "IDLP_2", "Hidden", "", ""], [1000.674, "IDLP_2", "Farming/foraging", "", ""], [1011.927, "IDLP_2", "Farming/foraging", "", ""], [1012.283, "IDLP_2", "Hidden", "", ""], [1019.029, "IDLP_2", "Hidden", "", ""], [1019.784, "IDLP_2", "Farming/foraging", "", ""], [1042.676, "IDLP_2", "Farming/foraging", "", ""], [1043.425, "IDLP_2", "Hidden", "", ""], [1048.284, "IDLP_2", "Hidden", "", ""], [1049.038, "IDLP_2", "Farming/foraging", "", ""], [1055.679, "IDLP_2", "Farming/foraging", "", ""], [1056.024, "IDLP_2", "Hidden", "", ""], [1061.677, "IDLP_2", "Hidden", "", ""], [1062.018, "IDLP_2", "Farming/foraging", "", ""], [1066.517, "IDLP_2", "Farming/foraging", "", ""], [1066.925, "IDLP_2", "Hidden", "", ""], [1129.519, "IDLP_2", "Hidden", "", ""], [1130.279, "IDLP_2", "Farming/foraging", "", ""], [1136.679, "IDLP_2", "Farming/foraging", "", ""], [1137.425, "IDLP_2", "Hidden", "", ""], [1141.179, "IDLP_2", "Hidden", "", ""], [1141.521, "IDLP_2", "Farming/foraging", "", ""], [1149.695, "IDLP_2", "Farming/foraging", "", ""], [1150.676, "IDLP_2", "Hidden", "", ""], [1155.175, "IDLP_2", "Hidden", "", ""], [1155.53, "IDLP_2", "Farming/foraging", "", ""], [1162.173, "IDLP_2", "Farming/foraging", "", ""], [1162.675, "IDLP_2", "Hidden", "", ""], [1171.037, "IDLP_2", "Hidden", "", ""], [1171.425, "IDLP_2", "Farming/foraging", "", ""], [1199.177, "IDLP_2", "Farming/foraging", "", ""]], "observation time interval": [300.0, 1200.0], "independent_variables": {"Atoll": " PB", "Island": "\nIle_de_la_Pass", "Treatment": "Birds", "Surge": " Low", "Territory": "2"}, "visualize_spectrogram": false, "visualize_waveform": false, "close_behaviors_between_videos": false, "media_info": {"length": {"D:/Chagos_2021/Data/Behaviour/Videos/Salomon/Passe/Camera_2/Passe_C2_1.MP4": 796.52, "D:/Chagos_2021/Data/Behaviour/Videos/Salomon/Passe/Camera_2/Passe_C2_2.MP4": 429.92}, "fps": {"D:/Chagos_2021/Data/Behaviour/Videos/Salomon/Passe/Camera_2/Passe_C2_1.MP4": 60.0, "D:/Chagos_2021/Data/Behaviour/Videos/Salomon/Passe/Camera_2/Passe_C2_2.MP4": 60.0}, "hasVideo": {"D:/Chagos_2021/Data/Behaviour/Videos/Salomon/Passe/Camera_2/Passe_C2_1.MP4": true, "D:/Chagos_2021/Data/Behaviour/Videos/Salomon/Passe/Camera_2/Passe_C2_2.MP4": true}, "hasAudio": {"D:/Chagos_2021/Data/Behaviour/Videos/Salomon/Passe/Camera_2/Passe_C2_1.MP4": true, "D:/Chagos_2021/Data/Behaviour/Videos/Salomon/Passe/Camera_2/Passe_C2_2.MP4": true}, "offset": {"1": 0.0}}}, "IDLP_3": {"file": {"1": ["D:/Chagos_2021/Data/Behaviour/Videos/Salomon/Passe/Camera_3/Passe_C3_1.MP4", "D:/Chagos_2021/Data/Behaviour/Videos/Salomon/Passe/Camera_3/Passe_C3_2.MP4"], "2": [], "3": [], "4": [], "5": [], "6": [], "7": [], "8": []}, "type": "MEDIA", "date": "2021-07-08T11:01:42", "description": "", "time offset": 0.0, "events": [[300.0, "IDLP_3", "Hidden", "", ""], [341.429, "IDLP_3", "Hidden", "", ""], [342.158, "IDLP_3", "Farming/foraging", "", ""], [372.179, "IDLP_3", "Farming/foraging", "", ""], [372.656, "IDLP_3", "Hidden", "", ""], [373.187, "IDLP_3", "Hidden", "", ""], [373.906, "IDLP_3", "Farming/foraging", "", ""], [385.657, "IDLP_3", "Farming/foraging", "", ""], [386.656, "IDLP_3", "Hidden", "", ""], [397.905, "IDLP_3", "Hidden", "", ""], [398.187, "IDLP_3", "Farming/foraging", "", ""], [414.653, "IDLP_3", "Farming/foraging", "", ""], [414.906, "IDLP_3", "Hidden", "", ""], [444.677, "IDLP_3", "Farming/foraging", "", ""], [444.677, "IDLP_3", "Hidden", "", ""], [489.405, "IDLP_3", "Farming/foraging", "", ""], [490.157, "IDLP_3", "Hidden", "", ""], [619.156, "IDLP_3", "Hidden", "", ""], [619.655, "IDLP_3", "Farming/foraging", "", ""], [624.155, "IDLP_3", "Farming/foraging", "", ""], [624.687, "IDLP_3", "Hidden", "", ""], [645.908, "IDLP_3", "Farming/foraging", "", ""], [645.908, "IDLP_3", "Hidden", "", ""], [705.507, "IDLP_3", "Farming/foraging", "", ""], [706.158, "IDLP_3", "Hidden", "", ""], [709.156, "IDLP_3", "Hidden", "", ""], [710.504, "IDLP_3", "Aggression", "Unknown|Unknown", ""], [711.903, "IDLP_3", "Farming/foraging", "", ""], [711.905, "IDLP_3", "Aggression", "Unknown|Unknown", ""], [727.406, "IDLP_3", "Farming/foraging", "", ""], [728.406, "IDLP_3", "Hidden", "", ""], [740.655, "IDLP_3", "Hidden", "", ""], [741.006, "IDLP_3", "Farming/foraging", "", ""], [757.407, "IDLP_3", "Farming/foraging", "", ""], [758.406, "IDLP_3", "Hidden", "", ""], [783.433, "IDLP_3", "Hidden", "", ""], [784.157, "IDLP_3", "Farming/foraging", "", ""], [795.904, "IDLP_3", "Farming/foraging", "", ""], [796.907, "IDLP_3", "Aggression", "Heterospecific|Damselfish", ""], [798.153, "IDLP_3", "Aggression", "Heterospecific|Damselfish", ""], [798.903, "IDLP_3", "Farming/foraging", "", ""], [809.409, "IDLP_3", "Farming/foraging", "", ""], [809.758, "IDLP_3", "Aggression", "Heterospecific|Damselfish", ""], [811.408, "IDLP_3", "Aggression", "Heterospecific|Damselfish", ""], [812.158, "IDLP_3", "Hidden", "", ""], [816.157, "IDLP_3", "Hidden", "", ""], [816.759, "IDLP_3", "Farming/foraging", "", ""], [863.51, "IDLP_3", "Farming/foraging", "", ""], [863.906, "IDLP_3", "Hidden", "", ""], [865.907, "IDLP_3", "Hidden", "", ""], [867.158, "IDLP_3", "Aggression", "Heterospecific|Damselfish", ""], [867.911, "IDLP_3", "Aggression", "Heterospecific|Damselfish", ""], [868.506, "IDLP_3", "Farming/foraging", "", ""], [877.252, "IDLP_3", "Farming/foraging", "", ""], [877.655, "IDLP_3", "Hidden", "", ""], [892.774, "IDLP_3", "Hidden", "", ""], [893.656, "IDLP_3", "Farming/foraging", "", ""], [936.653, "IDLP_3", "Farming/foraging", "", ""], [937.153, "IDLP_3", "Hidden", "", ""], [1001.655, "IDLP_3", "Hidden", "", ""], [1002.151, "IDLP_3", "Farming/foraging", "", ""], [1030.152, "IDLP_3", "Farming/foraging", "", ""], [1030.655, "IDLP_3", "Hidden", "", ""], [1053.401, "IDLP_3", "Hidden", "", ""], [1053.652, "IDLP_3", "Farming/foraging", "", ""], [1101.011, "IDLP_3", "Farming/foraging", "", ""], [1101.406, "IDLP_3", "Hidden", "", ""], [1104.405, "IDLP_3", "Hidden", "", ""], [1105.013, "IDLP_3", "Farming/foraging", "", ""], [1121.405, "IDLP_3", "Farming/foraging", "", ""], [1121.904, "IDLP_3", "Hidden", "", ""], [1151.762, "IDLP_3", "Hidden", "", ""], [1152.154, "IDLP_3", "Farming/foraging", "", ""], [1199.407, "IDLP_3", "Farming/foraging", "", ""]], "observation time interval": [300.0, 1200.0], "independent_variables": {"Atoll": " SAL", "Island": "\nIle_de_la_Pass", "Treatment": "Birds", "Surge": " Low", "Territory": "3"}, "visualize_spectrogram": false, "visualize_waveform": false, "close_behaviors_between_videos": false, "media_info": {"length": {"D:/Chagos_2021/Data/Behaviour/Videos/Salomon/Passe/Camera_3/Passe_C3_1.MP4": 1060.5, "D:/Chagos_2021/Data/Behaviour/Videos/Salomon/Passe/Camera_3/Passe_C3_2.MP4": 464.9}, "fps": {"D:/Chagos_2021/Data/Behaviour/Videos/Salomon/Passe/Camera_3/Passe_C3_1.MP4": 30.0, "D:/Chagos_2021/Data/Behaviour/Videos/Salomon/Passe/Camera_3/Passe_C3_2.MP4": 30.0}, "hasVideo": {"D:/Chagos_2021/Data/Behaviour/Videos/Salomon/Passe/Camera_3/Passe_C3_1.MP4": true, "D:/Chagos_2021/Data/Behaviour/Videos/Salomon/Passe/Camera_3/Passe_C3_2.MP4": true}, "hasAudio": {"D:/Chagos_2021/Data/Behaviour/Videos/Salomon/Passe/Camera_3/Passe_C3_1.MP4": true, "D:/Chagos_2021/Data/Behaviour/Videos/Salomon/Passe/Camera_3/Passe_C3_2.MP4": true}, "offset": {"1": 0.0}}}, "IDLP_4": {"file": {"1": ["D:/Chagos_2021/Data/Behaviour/Videos/Salomon/Passe/Camera_4/Passe_C4_take_2/Passe_C4_2_1.MP4", "D:/Chagos_2021/Data/Behaviour/Videos/Salomon/Passe/Camera_4/Passe_C4_take_2/Passe_C4_2_2.MP4"], "2": [], "3": [], "4": [], "5": [], "6": [], "7": [], "8": []}, "type": "MEDIA", "date": "2021-07-08T11:30:03", "description": "", "time offset": 0.0, "events": [[300.156, "IDLP_4", "Hidden", "", ""], [321.658, "IDLP_4", "Hidden", "", ""], [322.482, "IDLP_4", "Farming/foraging", "", ""], [333.256, "IDLP_4", "Farming/foraging", "", ""], [333.655, "IDLP_4", "Hidden", "", ""], [346.155, "IDLP_4", "Hidden", "", ""], [346.502, "IDLP_4", "Farming/foraging", "", ""], [368.256, "IDLP_4", "Farming/foraging", "", ""], [368.655, "IDLP_4", "Hidden", "", ""], [372.655, "IDLP_4", "Hidden", "", ""], [373.254, "IDLP_4", "Aggression", "Heterospecific|Damselfish", ""], [374.256, "IDLP_4", "Aggression", "Heterospecific|Damselfish", ""], [375.257, "IDLP_4", "Farming/foraging", "", ""], [405.657, "IDLP_4", "Farming/foraging", "", ""], [406.465, "IDLP_4", "Hidden", "", ""], [430.173, "IDLP_4", "Farming/foraging", "", ""], [430.173, "IDLP_4", "Hidden", "", ""], [476.258, "IDLP_4", "Farming/foraging", "", ""], [476.656, "IDLP_4", "Hidden", "", ""], [482.655, "IDLP_4", "Hidden", "", ""], [482.905, "IDLP_4", "Farming/foraging", "", ""], [548.656, "IDLP_4", "Farming/foraging", "", ""], [549.269, "IDLP_4", "Aggression", "Heterospecific|Tang", ""], [550.655, "IDLP_4", "Aggression", "Heterospecific|Tang", ""], [551.255, "IDLP_4", "Farming/foraging", "", ""], [571.656, "IDLP_4", "Farming/foraging", "", ""], [571.656, "IDLP_4", "Hidden", "", ""], [608.003, "IDLP_4", "Hidden", "", ""], [608.655, "IDLP_4", "Farming/foraging", "", ""], [633.747, "IDLP_4", "Farming/foraging", "", ""], [634.155, "IDLP_4", "Hidden", "", ""], [662.754, "IDLP_4", "Hidden", "", ""], [663.156, "IDLP_4", "Farming/foraging", "", ""], [707.157, "IDLP_4", "Farming/foraging", "", ""], [708.156, "IDLP_4", "Hidden", "", ""], [727.75, "IDLP_4", "Hidden", "", ""], [728.154, "IDLP_4", "Farming/foraging", "", ""], [754.755, "IDLP_4", "Farming/foraging", "", ""], [755.157, "IDLP_4", "Hidden", "", ""], [782.408, "IDLP_4", "Hidden", "", ""], [783.157, "IDLP_4", "Farming/foraging", "", ""], [822.156, "IDLP_4", "Farming/foraging", "", ""], [822.753, "IDLP_4", "Hidden", "", ""], [839.039, "IDLP_4", "Hidden", "", ""], [842.156, "IDLP_4", "Farming/foraging", "", ""], [870.901, "IDLP_4", "Farming/foraging", "", ""], [871.153, "IDLP_4", "Hidden", "", ""], [886.151, "IDLP_4", "Hidden", "", ""], [886.402, "IDLP_4", "Farming/foraging", "", ""], [916.402, "IDLP_4", "Farming/foraging", "", ""], [916.903, "IDLP_4", "Hidden", "", ""], [935.654, "IDLP_4", "Hidden", "", ""], [936.151, "IDLP_4", "Farming/foraging", "", ""], [959.652, "IDLP_4", "Farming/foraging", "", ""], [960.154, "IDLP_4", "Hidden", "", ""], [971.652, "IDLP_4", "Hidden", "", ""], [972.153, "IDLP_4", "Farming/foraging", "", ""], [976.152, "IDLP_4", "Farming/foraging", "", ""], [976.653, "IDLP_4", "Hidden", "", ""], [987.401, "IDLP_4", "Hidden", "", ""], [987.903, "IDLP_4", "Farming/foraging", "", ""], [1020.652, "IDLP_4", "Farming/foraging", "", ""], [1021.153, "IDLP_4", "Hidden", "", ""], [1025.653, "IDLP_4", "Hidden", "", ""], [1026.4, "IDLP_4", "Farming/foraging", "", ""], [1078.361, "IDLP_4", "Farming/foraging", "", ""], [1078.663, "IDLP_4", "Hidden", "", ""], [1094.164, "IDLP_4", "Farming/foraging", "", ""], [1094.164, "IDLP_4", "Hidden", "", ""], [1103.768, "IDLP_4", "Farming/foraging", "", ""], [1104.167, "IDLP_4", "Hidden", "", ""], [1119.415, "IDLP_4", "Hidden", "", ""], [1119.765, "IDLP_4", "Farming/foraging", "", ""], [1177.164, "IDLP_4", "Farming/foraging", "", ""], [1177.763, "IDLP_4", "Hidden", "", ""], [1180.763, "IDLP_4", "Hidden", "", ""], [1181.166, "IDLP_4", "Farming/foraging", "", ""], [1199.77, "IDLP_4", "Farming/foraging", "", ""]], "observation time interval": [300.0, 1200.0], "independent_variables": {"Atoll": " SAL", "Island": "\nIle_de_la_Pass", "Treatment": "Birds", "Surge": " Low", "Territory": "4"}, "visualize_spectrogram": false, "visualize_waveform": false, "close_behaviors_between_videos": false, "media_info": {"length": {"D:/Chagos_2021/Data/Behaviour/Videos/Salomon/Passe/Camera_4/Passe_C4_take_2/Passe_C4_2_1.MP4": 1061.01, "D:/Chagos_2021/Data/Behaviour/Videos/Salomon/Passe/Camera_4/Passe_C4_take_2/Passe_C4_2_2.MP4": 288.9}, "fps": {"D:/Chagos_2021/Data/Behaviour/Videos/Salomon/Passe/Camera_4/Passe_C4_take_2/Passe_C4_2_1.MP4": 30.0, "D:/Chagos_2021/Data/Behaviour/Videos/Salomon/Passe/Camera_4/Passe_C4_take_2/Passe_C4_2_2.MP4": 30.0}, "hasVideo": {"D:/Chagos_2021/Data/Behaviour/Videos/Salomon/Passe/Camera_4/Passe_C4_take_2/Passe_C4_2_1.MP4": true, "D:/Chagos_2021/Data/Behaviour/Videos/Salomon/Passe/Camera_4/Passe_C4_take_2/Passe_C4_2_2.MP4": true}, "hasAudio": {"D:/Chagos_2021/Data/Behaviour/Videos/Salomon/Passe/Camera_4/Passe_C4_take_2/Passe_C4_2_1.MP4": true, "D:/Chagos_2021/Data/Behaviour/Videos/Salomon/Passe/Camera_4/Passe_C4_take_2/Passe_C4_2_2.MP4": true}, "offset": {"1": 0.0}}}, "IDLP_5": {"file": {"1": ["D:/Chagos_2021/Data/Behaviour/Videos/Salomon/Passe/Camera_5/Passe_C5_2.MP4.rotated-90.avi", "D:/Chagos_2021/Data/Behaviour/Videos/Salomon/Passe/Camera_5/Passe_C5_3.MP4.rotated-90.avi"], "2": [], "3": [], "4": [], "5": [], "6": [], "7": [], "8": []}, "type": "MEDIA", "date": "2021-07-08T11:54:54", "description": "", "time offset": 0.0, "events": [[300.0, "IDLP_5", "Hidden", "", ""], [301.093, "IDLP_5", "Hidden", "", ""], [301.891, "IDLP_5", "Farming/foraging", "", ""], [311.465, "IDLP_5", "Farming/foraging", "", ""], [311.716, "IDLP_5", "Hidden", "", ""], [315.139, "IDLP_5", "Hidden", "", ""], [315.64, "IDLP_5", "Farming/foraging", "", ""], [320.315, "IDLP_5", "Farming/foraging", "", ""], [320.839, "IDLP_5", "Hidden", "", ""], [343.466, "IDLP_5", "Hidden", "", ""], [343.989, "IDLP_5", "Farming/foraging", "", ""], [378.234, "IDLP_5", "Farming/foraging", "", ""], [378.51, "IDLP_5", "Hidden", "", ""], [380.309, "IDLP_5", "Hidden", "", ""], [380.582, "IDLP_5", "Farming/foraging", "", ""], [400.51, "IDLP_5", "Farming/foraging", "", ""], [401.033, "IDLP_5", "Hidden", "", ""], [427.909, "IDLP_5", "Hidden", "", ""], [428.183, "IDLP_5", "Farming/foraging", "", ""], [485.579, "IDLP_5", "Farming/foraging", "", ""], [486.079, "IDLP_5", "Hidden", "", ""], [499.829, "IDLP_5", "Hidden", "", ""], [500.329, "IDLP_5", "Farming/foraging", "", ""], [537.321, "IDLP_5", "Farming/foraging", "", ""], [537.571, "IDLP_5", "Aggression", "Heterospecific|Wrasse", ""], [539.73, "IDLP_5", "Aggression", "Heterospecific|Wrasse", ""], [540.522, "IDLP_5", "Hidden", "", ""], [542.871, "IDLP_5", "Hidden", "", ""], [543.395, "IDLP_5", "Farming/foraging", "", ""], [572.965, "IDLP_5", "Farming/foraging", "", ""], [574.516, "IDLP_5", "Aggression", "Heterospecific|Parrotfish", ""], [576.115, "IDLP_5", "Aggression", "Heterospecific|Parrotfish", ""], [577.266, "IDLP_5", "Farming/foraging", "", ""], [597.265, "IDLP_5", "Farming/foraging", "", ""], [597.79, "IDLP_5", "Hidden", "", ""], [643.191, "IDLP_5", "Hidden", "", ""], [643.466, "IDLP_5", "Farming/foraging", "", ""], [699.291, "IDLP_5", "Farming/foraging", "", ""], [699.814, "IDLP_5", "Hidden", "", ""], [717.965, "IDLP_5", "Hidden", "", ""], [718.465, "IDLP_5", "Farming/foraging", "", ""], [731.515, "IDLP_5", "Farming/foraging", "", ""], [731.765, "IDLP_5", "Hidden", "", ""], [739.091, "IDLP_5", "Hidden", "", ""], [739.614, "IDLP_5", "Farming/foraging", "", ""], [799.802, "IDLP_5", "Farming/foraging", "", ""], [800.303, "IDLP_5", "Hidden", "", ""], [808.555, "IDLP_5", "Hidden", "", ""], [809.075, "IDLP_5", "Farming/foraging", "", ""], [824.453, "IDLP_5", "Farming/foraging", "", ""], [824.974, "IDLP_5", "Hidden", "", ""], [832.001, "IDLP_5", "Hidden", "", ""], [832.548, "IDLP_5", "Farming/foraging", "", ""], [841.123, "IDLP_5", "Farming/foraging", "", ""], [841.624, "IDLP_5", "Hidden", "", ""], [877.174, "IDLP_5", "Hidden", "", ""], [877.699, "IDLP_5", "Farming/foraging", "", ""], [888.924, "IDLP_5", "Farming/foraging", "", ""], [889.448, "IDLP_5", "Hidden", "", ""], [903.423, "IDLP_5", "Hidden", "", ""], [903.924, "IDLP_5", "Farming/foraging", "", ""], [913.0, "IDLP_5", "Farming/foraging", "", ""], [913.549, "IDLP_5", "Hidden", "", ""], [918.473, "IDLP_5", "Hidden", "", ""], [918.973, "IDLP_5", "Farming/foraging", "", ""], [1014.673, "IDLP_5", "Farming/foraging", "", ""], [1014.96, "IDLP_5", "Hidden", "", ""], [1069.186, "IDLP_5", "Hidden", "", ""], [1069.709, "IDLP_5", "Aggression", "Heterospecific|Damselfish", ""], [1071.209, "IDLP_5", "Aggression", "Heterospecific|Damselfish", ""], [1071.809, "IDLP_5", "Hidden", "", ""], [1079.41, "IDLP_5", "Hidden", "", ""], [1079.935, "IDLP_5", "Farming/foraging", "", ""], [1092.085, "IDLP_5", "Farming/foraging", "", ""], [1092.588, "IDLP_5", "Hidden", "", ""], [1107.585, "IDLP_5", "Hidden", "", ""], [1107.86, "IDLP_5", "Farming/foraging", "", ""], [1146.409, "IDLP_5", "Farming/foraging", "", ""], [1146.933, "IDLP_5", "Hidden", "", ""], [1153.907, "IDLP_5", "Hidden", "", ""], [1154.408, "IDLP_5", "Farming/foraging", "", ""], [1199.308, "IDLP_5", "Farming/foraging", "", ""]], "observation time interval": [300.0, 1200.0], "independent_variables": {"Atoll": " SAL", "Island": "\nIle_de_la_Pass", "Treatment": "Birds", "Surge": " Low", "Territory": "5"}, "visualize_spectrogram": false, "visualize_waveform": false, "close_behaviors_between_videos": false, "media_info": {"length": {"D:/Chagos_2021/Data/Behaviour/Videos/Salomon/Passe/Camera_5/Passe_C5_2.MP4": 796.5, "D:/Chagos_2021/Data/Behaviour/Videos/Salomon/Passe/Camera_5/Passe_C5_3.MP4": 796.5, "D:/Chagos_2021/Data/Behaviour/Videos/Salomon/Passe/Camera_5/Passe_C5_2.MP4.rotated-90.avi": 796.5, "D:/Chagos_2021/Data/Behaviour/Videos/Salomon/Passe/Camera_5/Passe_C5_3.MP4.rotated-90.avi": 796.5}, "fps": {"D:/Chagos_2021/Data/Behaviour/Videos/Salomon/Passe/Camera_5/Passe_C5_2.MP4": 60.0, "D:/Chagos_2021/Data/Behaviour/Videos/Salomon/Passe/Camera_5/Passe_C5_3.MP4": 60.0, "D:/Chagos_2021/Data/Behaviour/Videos/Salomon/Passe/Camera_5/Passe_C5_2.MP4.rotated-90.avi": 60.0, "D:/Chagos_2021/Data/Behaviour/Videos/Salomon/Passe/Camera_5/Passe_C5_3.MP4.rotated-90.avi": 60.0}, "hasVideo": {"D:/Chagos_2021/Data/Behaviour/Videos/Salomon/Passe/Camera_5/Passe_C5_2.MP4": true, "D:/Chagos_2021/Data/Behaviour/Videos/Salomon/Passe/Camera_5/Passe_C5_3.MP4": true, "D:/Chagos_2021/Data/Behaviour/Videos/Salomon/Passe/Camera_5/Passe_C5_2.MP4.rotated-90.avi": true, "D:/Chagos_2021/Data/Behaviour/Videos/Salomon/Passe/Camera_5/Passe_C5_3.MP4.rotated-90.avi": true}, "hasAudio": {"D:/Chagos_2021/Data/Behaviour/Videos/Salomon/Passe/Camera_5/Passe_C5_2.MP4": true, "D:/Chagos_2021/Data/Behaviour/Videos/Salomon/Passe/Camera_5/Passe_C5_3.MP4": true, "D:/Chagos_2021/Data/Behaviour/Videos/Salomon/Passe/Camera_5/Passe_C5_2.MP4.rotated-90.avi": true, "D:/Chagos_2021/Data/Behaviour/Videos/Salomon/Passe/Camera_5/Passe_C5_3.MP4.rotated-90.avi": true}, "offset": {"1": 0.0}}}, "IDLP_6": {"file": {"1": ["D:/Chagos_2021/Data/Behaviour/Videos/Salomon/Passe/Camera_6/Passe_C6_1.MP4.rotated90.avi", "D:/Chagos_2021/Data/Behaviour/Videos/Salomon/Passe/Camera_6/Passe_C6_2.MP4.rotated90.avi"], "2": [], "3": [], "4": [], "5": [], "6": [], "7": [], "8": []}, "type": "MEDIA", "date": "2021-07-08T14:47:51", "description": "", "time offset": 0.0, "events": [[300.0, "IDLP_6", "Hidden", "", ""], [303.548, "IDLP_6", "Hidden", "", ""], [303.798, "IDLP_6", "Farming/foraging", "", ""], [342.301, "IDLP_6", "Farming/foraging", "", ""], [342.823, "IDLP_6", "Hidden", "", ""], [348.598, "IDLP_6", "Hidden", "", ""], [348.848, "IDLP_6", "Farming/foraging", "", ""], [358.472, "IDLP_6", "Farming/foraging", "", ""], [358.723, "IDLP_6", "Hidden", "", ""], [360.018, "IDLP_6", "Hidden", "", ""], [360.793, "IDLP_6", "Aggression", "Heterospecific|Wrasse", ""], [361.618, "IDLP_6", "Aggression", "Heterospecific|Wrasse", ""], [362.693, "IDLP_6", "Farming/foraging", "", ""], [378.068, "IDLP_6", "Farming/foraging", "", ""], [378.593, "IDLP_6", "Hidden", "", ""], [384.368, "IDLP_6", "Hidden", "", ""], [384.894, "IDLP_6", "Farming/foraging", "", ""], [404.418, "IDLP_6", "Farming/foraging", "", ""], [404.942, "IDLP_6", "Hidden", "", ""], [405.193, "IDLP_6", "Hidden", "", ""], [405.967, "IDLP_6", "Farming/foraging", "", ""], [416.243, "IDLP_6", "Farming/foraging", "", ""], [416.768, "IDLP_6", "Hidden", "", ""], [418.843, "IDLP_6", "Hidden", "", ""], [419.343, "IDLP_6", "Farming/foraging", "", ""], [427.193, "IDLP_6", "Farming/foraging", "", ""], [427.443, "IDLP_6", "Hidden", "", ""], [430.343, "IDLP_6", "Hidden", "", ""], [430.843, "IDLP_6", "Farming/foraging", "", ""], [443.243, "IDLP_6", "Farming/foraging", "", ""], [443.768, "IDLP_6", "Hidden", "", ""], [450.967, "IDLP_6", "Hidden", "", ""], [451.718, "IDLP_6", "Farming/foraging", "", ""], [475.318, "IDLP_6", "Farming/foraging", "", ""], [475.818, "IDLP_6", "Hidden", "", ""], [477.617, "IDLP_6", "Hidden", "", ""], [478.118, "IDLP_6", "Farming/foraging", "", ""], [490.968, "IDLP_6", "Farming/foraging", "", ""], [491.468, "IDLP_6", "Hidden", "", ""], [499.217, "IDLP_6", "Hidden", "", ""], [499.968, "IDLP_6", "Farming/foraging", "", ""], [531.718, "IDLP_6", "Farming/foraging", "", ""], [532.468, "IDLP_6", "Hidden", "", ""], [536.093, "IDLP_6", "Hidden", "", ""], [536.367, "IDLP_6", "Farming/foraging", "", ""], [600.268, "IDLP_6", "Farming/foraging", "", ""], [600.793, "IDLP_6", "Hidden", "", ""], [603.867, "IDLP_6", "Hidden", "", ""], [604.367, "IDLP_6", "Farming/foraging", "", ""], [623.818, "IDLP_6", "Farming/foraging", "", ""], [624.592, "IDLP_6", "Hidden", "", ""], [629.767, "IDLP_6", "Hidden", "", ""], [630.294, "IDLP_6", "Farming/foraging", "", ""], [639.918, "IDLP_6", "Farming/foraging", "", ""], [640.718, "IDLP_6", "Hidden", "", ""], [671.567, "IDLP_6", "Hidden", "", ""], [672.068, "IDLP_6", "Farming/foraging", "", ""], [717.293, "IDLP_6", "Farming/foraging", "", ""], [717.568, "IDLP_6", "Hidden", "", ""], [721.992, "IDLP_6", "Hidden", "", ""], [722.493, "IDLP_6", "Farming/foraging", "", ""], [749.067, "IDLP_6", "Farming/foraging", "", ""], [749.568, "IDLP_6", "Hidden", "", ""], [782.643, "IDLP_6", "Hidden", "", ""], [783.394, "IDLP_6", "Farming/foraging", "", ""], [827.442, "IDLP_6", "Farming/foraging", "", ""], [827.693, "IDLP_6", "Hidden", "", ""], [835.343, "IDLP_6", "Hidden", "", ""], [835.843, "IDLP_6", "Farming/foraging", "", ""], [875.911, "IDLP_6", "Farming/foraging", "", ""], [876.167, "IDLP_6", "Aggression", "Unknown|Unknown", ""], [878.643, "IDLP_6", "Aggression", "Unknown|Unknown", ""], [879.617, "IDLP_6", "Farming/foraging", "", ""], [907.842, "IDLP_6", "Farming/foraging", "", ""], [908.343, "IDLP_6", "Aggression", "Unknown|Unknown", ""], [910.242, "IDLP_6", "Aggression", "Unknown|Unknown", ""], [911.268, "IDLP_6", "Hidden", "", ""], [916.517, "IDLP_6", "Hidden", "", ""], [917.018, "IDLP_6", "Farming/foraging", "", ""], [922.217, "IDLP_6", "Farming/foraging", "", ""], [922.718, "IDLP_6", "Aggression", "Heterospecific|Butterflyfish", ""], [924.142, "IDLP_6", "Aggression", "Heterospecific|Butterflyfish", ""], [924.968, "IDLP_6", "Farming/foraging", "", ""], [976.968, "IDLP_6", "Farming/foraging", "", ""], [977.242, "IDLP_6", "Hidden", "", ""], [977.993, "IDLP_6", "Hidden", "", ""], [978.518, "IDLP_6", "Farming/foraging", "", ""], [1014.318, "IDLP_6", "Farming/foraging", "", ""], [1014.568, "IDLP_6", "Hidden", "", ""], [1030.092, "IDLP_6", "Hidden", "", ""], [1030.618, "IDLP_6", "Farming/foraging", "", ""], [1043.343, "IDLP_6", "Farming/foraging", "", ""], [1043.868, "IDLP_6", "Hidden", "", ""], [1055.917, "IDLP_6", "Hidden", "", ""], [1056.442, "IDLP_6", "Farming/foraging", "", ""], [1088.586, "IDLP_6", "Farming/foraging", "", ""], [1088.86, "IDLP_6", "Hidden", "", ""], [1106.91, "IDLP_6", "Hidden", "", ""], [1107.161, "IDLP_6", "Farming/foraging", "", ""], [1111.604, "IDLP_6", "Farming/foraging", "", ""], [1112.505, "IDLP_6", "Aggression", "Unknown|Unknown", ""], [1113.531, "IDLP_6", "Aggression", "Unknown|Unknown", ""], [1115.181, "IDLP_6", "Hidden", "", ""], [1116.756, "IDLP_6", "Hidden", "", ""], [1117.006, "IDLP_6", "Farming/foraging", "", ""], [1195.63, "IDLP_6", "Farming/foraging", "", ""], [1196.131, "IDLP_6", "Hidden", "", ""], [1199.481, "IDLP_6", "Hidden", "", ""]], "observation time interval": [300.0, 1200.0], "independent_variables": {"Atoll": " SAL", "Island": "\nIle_de_la_Pass", "Treatment": "Birds", "Surge": " Low", "Territory": "6"}, "visualize_spectrogram": false, "visualize_waveform": false, "close_behaviors_between_videos": false, "media_info": {"length": {"D:/Chagos_2021/Data/Behaviour/Videos/Salomon/Passe/Camera_6/Passe_C6_1.MP4": 1061.01, "D:/Chagos_2021/Data/Behaviour/Videos/Salomon/Passe/Camera_6/Passe_C6_2.MP4": 243.63, "D:/Chagos_2021/Data/Behaviour/Videos/Salomon/Passe/Camera_6/Passe_C6_1.MP4.rotated90.avi": 1061.01, "D:/Chagos_2021/Data/Behaviour/Videos/Salomon/Passe/Camera_6/Passe_C6_2.MP4.rotated90.avi": 243.63}, "fps": {"D:/Chagos_2021/Data/Behaviour/Videos/Salomon/Passe/Camera_6/Passe_C6_1.MP4": 30.0, "D:/Chagos_2021/Data/Behaviour/Videos/Salomon/Passe/Camera_6/Passe_C6_2.MP4": 30.0, "D:/Chagos_2021/Data/Behaviour/Videos/Salomon/Passe/Camera_6/Passe_C6_1.MP4.rotated90.avi": 30.0, "D:/Chagos_2021/Data/Behaviour/Videos/Salomon/Passe/Camera_6/Passe_C6_2.MP4.rotated90.avi": 30.0}, "hasVideo": {"D:/Chagos_2021/Data/Behaviour/Videos/Salomon/Passe/Camera_6/Passe_C6_1.MP4": true, "D:/Chagos_2021/Data/Behaviour/Videos/Salomon/Passe/Camera_6/Passe_C6_2.MP4": true, "D:/Chagos_2021/Data/Behaviour/Videos/Salomon/Passe/Camera_6/Passe_C6_1.MP4.rotated90.avi": true, "D:/Chagos_2021/Data/Behaviour/Videos/Salomon/Passe/Camera_6/Passe_C6_2.MP4.rotated90.avi": true}, "hasAudio": {"D:/Chagos_2021/Data/Behaviour/Videos/Salomon/Passe/Camera_6/Passe_C6_1.MP4": true, "D:/Chagos_2021/Data/Behaviour/Videos/Salomon/Passe/Camera_6/Passe_C6_2.MP4": true, "D:/Chagos_2021/Data/Behaviour/Videos/Salomon/Passe/Camera_6/Passe_C6_1.MP4.rotated90.avi": true, "D:/Chagos_2021/Data/Behaviour/Videos/Salomon/Passe/Camera_6/Passe_C6_2.MP4.rotated90.avi": true}, "offset": {"1": 0.0}}}, "GIC_1": {"file": {"1": ["D:/Chagos_2021/Data/Behaviour/Videos/Peros_Banhos/Grande_ile_Coquillage/Camera_1/Coquillage_C1_1.MP4", "D:/Chagos_2021/Data/Behaviour/Videos/Peros_Banhos/Grande_ile_Coquillage/Camera_1/Coquillage_C1_2.MP4"], "2": [], "3": [], "4": [], "5": [], "6": [], "7": [], "8": []}, "type": "MEDIA", "date": "2021-07-08T15:43:30", "description": "", "time offset": 0.0, "events": [[300.0, "GIC_1", "Farming/foraging", "", ""], [322.111, "GIC_1", "Farming/foraging", "", ""], [322.612, "GIC_1", "Aggression", "Unknown|Unknown", ""], [324.862, "GIC_1", "Aggression", "Unknown|Unknown", ""], [327.861, "GIC_1", "Farming/foraging", "", ""], [440.761, "GIC_1", "Farming/foraging", "", ""], [441.864, "GIC_1", "Aggression", "Unknown|Unknown", ""], [443.861, "GIC_1", "Aggression", "Unknown|Unknown", ""], [444.113, "GIC_1", "Farming/foraging", "", ""], [502.151, "GIC_1", "Farming/foraging", "", ""], [502.405, "GIC_1", "Hidden", "", ""], [503.155, "GIC_1", "Hidden", "", ""], [503.905, "GIC_1", "Farming/foraging", "", ""], [505.547, "GIC_1", "Farming/foraging", "", ""], [508.157, "GIC_1", "Aggression", "Unknown|Unknown", ""], [509.156, "GIC_1", "Aggression", "Unknown|Unknown", ""], [509.408, "GIC_1", "Farming/foraging", "", ""], [516.151, "GIC_1", "Farming/foraging", "", ""], [517.151, "GIC_1", "Hidden", "", ""], [521.151, "GIC_1", "Hidden", "", ""], [521.652, "GIC_1", "Farming/foraging", "", ""], [526.152, "GIC_1", "Farming/foraging", "", ""], [526.65, "GIC_1", "Aggression", "Unknown|Unknown", ""], [528.402, "GIC_1", "Aggression", "Unknown|Unknown", ""], [530.654, "GIC_1", "Farming/foraging", "", ""], [601.653, "GIC_1", "Farming/foraging", "", ""], [601.653, "GIC_1", "Hidden", "", ""], [602.902, "GIC_1", "Hidden", "", ""], [603.651, "GIC_1", "Farming/foraging", "", ""], [613.902, "GIC_1", "Farming/foraging", "", ""], [614.4, "GIC_1", "Hidden", "", ""], [616.651, "GIC_1", "Hidden", "", ""], [617.152, "GIC_1", "Farming/foraging", "", ""], [633.15, "GIC_1", "Farming/foraging", "", ""], [633.65, "GIC_1", "Hidden", "", ""], [635.152, "GIC_1", "Hidden", "", ""], [636.152, "GIC_1", "Farming/foraging", "", ""], [647.65, "GIC_1", "Farming/foraging", "", ""], [647.9, "GIC_1", "Aggression", "Conspecific|Lacrymatus", ""], [650.149, "GIC_1", "Aggression", "Conspecific|Lacrymatus", ""], [651.651, "GIC_1", "Farming/foraging", "", ""], [661.399, "GIC_1", "Farming/foraging", "", ""], [662.9, "GIC_1", "Aggression", "Conspecific|Lacrymatus", ""], [667.65, "GIC_1", "Aggression", "Conspecific|Lacrymatus", ""], [668.403, "GIC_1", "Farming/foraging", "", ""], [670.401, "GIC_1", "Farming/foraging", "", ""], [670.899, "GIC_1", "Aggression", "Conspecific|Lacrymatus", ""], [672.9, "GIC_1", "Aggression", "Conspecific|Lacrymatus", ""], [673.9, "GIC_1", "Farming/foraging", "", ""], [715.899, "GIC_1", "Farming/foraging", "", ""], [716.402, "GIC_1", "Hidden", "", ""], [720.401, "GIC_1", "Hidden", "", ""], [721.402, "GIC_1", "Farming/foraging", "", ""], [764.403, "GIC_1", "Farming/foraging", "", ""], [765.001, "GIC_1", "Hidden", "", ""], [767.015, "GIC_1", "Hidden", "", ""], [767.404, "GIC_1", "Farming/foraging", "", ""], [801.008, "GIC_1", "Farming/foraging", "", ""], [801.405, "GIC_1", "Hidden", "", ""], [804.404, "GIC_1", "Farming/foraging", "", ""], [804.404, "GIC_1", "Hidden", "", ""], [817.406, "GIC_1", "Farming/foraging", "", ""], [818.013, "GIC_1", "Hidden", "", ""], [819.007, "GIC_1", "Hidden", "", ""], [819.404, "GIC_1", "Farming/foraging", "", ""], [926.506, "GIC_1", "Farming/foraging", "", ""], [926.904, "GIC_1", "Hidden", "", ""], [928.906, "GIC_1", "Hidden", "", ""], [929.904, "GIC_1", "Farming/foraging", "", ""], [934.905, "GIC_1", "Farming/foraging", "", ""], [934.905, "GIC_1", "Hidden", "", ""], [938.509, "GIC_1", "Hidden", "", ""], [938.905, "GIC_1", "Farming/foraging", "", ""], [952.98, "GIC_1", "Farming/foraging", "", ""], [953.404, "GIC_1", "Hidden", "", ""], [960.987, "GIC_1", "Hidden", "", ""], [961.404, "GIC_1", "Farming/foraging", "", ""], [966.994, "GIC_1", "Farming/foraging", "", ""], [967.404, "GIC_1", "Hidden", "", ""], [972.404, "GIC_1", "Hidden", "", ""], [972.985, "GIC_1", "Farming/foraging", "", ""], [995.006, "GIC_1", "Farming/foraging", "", ""], [995.403, "GIC_1", "Hidden", "", ""], [1001.006, "GIC_1", "Hidden", "", ""], [1001.405, "GIC_1", "Farming/foraging", "", ""], [1020.405, "GIC_1", "Farming/foraging", "", ""], [1021.003, "GIC_1", "Hidden", "", ""], [1025.014, "GIC_1", "Hidden", "", ""], [1025.406, "GIC_1", "Farming/foraging", "", ""], [1068.164, "GIC_1", "Farming/foraging", "", ""], [1068.663, "GIC_1", "Chased", "Conspecific|Lacrymatus", ""], [1069.664, "GIC_1", "Chased", "Conspecific|Lacrymatus", ""], [1071.221, "GIC_1", "Farming/foraging", "", ""], [1079.266, "GIC_1", "Farming/foraging", "", ""], [1079.266, "GIC_1", "Hidden", "", ""], [1081.917, "GIC_1", "Hidden", "", ""], [1082.267, "GIC_1", "Farming/foraging", "", ""], [1088.256, "GIC_1", "Farming/foraging", "", ""], [1088.665, "GIC_1", "Hidden", "", ""], [1091.665, "GIC_1", "Hidden", "", ""], [1091.916, "GIC_1", "Farming/foraging", "", ""], [1106.417, "GIC_1", "Farming/foraging", "", ""], [1106.769, "GIC_1", "Hidden", "", ""], [1110.77, "GIC_1", "Hidden", "", ""], [1111.775, "GIC_1", "Farming/foraging", "", ""], [1115.766, "GIC_1", "Farming/foraging", "", ""], [1116.166, "GIC_1", "Hidden", "", ""], [1124.777, "GIC_1", "Hidden", "", ""], [1125.165, "GIC_1", "Farming/foraging", "", ""], [1137.416, "GIC_1", "Farming/foraging", "", ""], [1137.776, "GIC_1", "Hidden", "", ""], [1143.915, "GIC_1", "Hidden", "", ""], [1144.514, "GIC_1", "Farming/foraging", "", ""], [1172.775, "GIC_1", "Farming/foraging", "", ""], [1173.166, "GIC_1", "Hidden", "", ""], [1176.918, "GIC_1", "Farming/foraging", "", ""], [1176.918, "GIC_1", "Hidden", "", ""], [1185.668, "GIC_1", "Farming/foraging", "", ""], [1185.668, "GIC_1", "Hidden", "", ""], [1187.269, "GIC_1", "Hidden", "", ""], [1187.667, "GIC_1", "Farming/foraging", "", ""], [1199.668, "GIC_1", "Farming/foraging", "", ""]], "observation time interval": [300.0, 1200.0], "independent_variables": {"Atoll": " PB", "Island": "\nGrande_ile_coquillage", "Treatment": "Birds", "Surge": " Medium", "Territory": "1"}, "visualize_spectrogram": false, "visualize_waveform": false, "close_behaviors_between_videos": false, "media_info": {"length": {"D:/Chagos_2021/Data/Behaviour/Videos/Peros_Banhos/Grande_ile_Coquillage/Camera_1/Coquillage_C1_1.MP4": 1061.01, "D:/Chagos_2021/Data/Behaviour/Videos/Peros_Banhos/Grande_ile_Coquillage/Camera_1/Coquillage_C1_2.MP4": 329.98}, "fps": {"D:/Chagos_2021/Data/Behaviour/Videos/Peros_Banhos/Grande_ile_Coquillage/Camera_1/Coquillage_C1_1.MP4": 30.0, "D:/Chagos_2021/Data/Behaviour/Videos/Peros_Banhos/Grande_ile_Coquillage/Camera_1/Coquillage_C1_2.MP4": 30.0}, "hasVideo": {"D:/Chagos_2021/Data/Behaviour/Videos/Peros_Banhos/Grande_ile_Coquillage/Camera_1/Coquillage_C1_1.MP4": true, "D:/Chagos_2021/Data/Behaviour/Videos/Peros_Banhos/Grande_ile_Coquillage/Camera_1/Coquillage_C1_2.MP4": true}, "hasAudio": {"D:/Chagos_2021/Data/Behaviour/Videos/Peros_Banhos/Grande_ile_Coquillage/Camera_1/Coquillage_C1_1.MP4": true, "D:/Chagos_2021/Data/Behaviour/Videos/Peros_Banhos/Grande_ile_Coquillage/Camera_1/Coquillage_C1_2.MP4": true}, "offset": {"1": 0.0}}}, "GIC_3": {"file": {"1": ["D:/Chagos_2021/Data/Behaviour/Videos/Peros_Banhos/Grande_ile_Coquillage/Camera_3/Coquillage_C3_1.MP4", "D:/Chagos_2021/Data/Behaviour/Videos/Peros_Banhos/Grande_ile_Coquillage/Camera_3/Coquillage_C3_2.MP4"], "2": [], "3": [], "4": [], "5": [], "6": [], "7": [], "8": []}, "type": "MEDIA", "date": "2021-07-08T16:13:27", "description": "", "time offset": 0.0, "events": [[300.0, "GIC_3", "Hidden", "", ""], [302.438, "GIC_3", "Hidden", "", ""], [302.907, "GIC_3", "Farming/foraging", "", ""], [305.412, "GIC_3", "Farming/foraging", "", ""], [305.905, "GIC_3", "Hidden", "", ""], [307.659, "GIC_3", "Hidden", "", ""], [308.655, "GIC_3", "Farming/foraging", "", ""], [321.158, "GIC_3", "Farming/foraging", "", ""], [321.416, "GIC_3", "Hidden", "", ""], [325.155, "GIC_3", "Hidden", "", ""], [325.907, "GIC_3", "Aggression", "Heterospecific|Wrasse", ""], [326.656, "GIC_3", "Aggression", "Heterospecific|Wrasse", ""], [326.911, "GIC_3", "Farming/foraging", "", ""], [350.903, "GIC_3", "Farming/foraging", "", ""], [351.404, "GIC_3", "Hidden", "", ""], [355.154, "GIC_3", "Hidden", "", ""], [355.903, "GIC_3", "Farming/foraging", "", ""], [359.903, "GIC_3", "Farming/foraging", "", ""], [360.403, "GIC_3", "Hidden", "", ""], [367.654, "GIC_3", "Hidden", "", ""], [368.152, "GIC_3", "Farming/foraging", "", ""], [370.903, "GIC_3", "Farming/foraging", "", ""], [371.401, "GIC_3", "Hidden", "", ""], [375.403, "GIC_3", "Farming/foraging", "", ""], [375.403, "GIC_3", "Hidden", "", ""], [392.653, "GIC_3", "Farming/foraging", "", ""], [392.653, "GIC_3", "Hidden", "", ""], [395.152, "GIC_3", "Hidden", "", ""], [395.402, "GIC_3", "Farming/foraging", "", ""], [418.153, "GIC_3", "Farming/foraging", "", ""], [418.403, "GIC_3", "Hidden", "", ""], [426.403, "GIC_3", "Hidden", "", ""], [426.903, "GIC_3", "Farming/foraging", "", ""], [442.902, "GIC_3", "Farming/foraging", "", ""], [443.403, "GIC_3", "Hidden", "", ""], [445.153, "GIC_3", "Hidden", "", ""], [445.652, "GIC_3", "Farming/foraging", "", ""], [456.403, "GIC_3", "Farming/foraging", "", ""], [462.903, "GIC_3", "Hidden", "", ""], [474.402, "GIC_3", "Hidden", "", ""], [474.653, "GIC_3", "Farming/foraging", "", ""], [525.153, "GIC_3", "Farming/foraging", "", ""], [525.153, "GIC_3", "Hidden", "", ""], [526.402, "GIC_3", "Hidden", "", ""], [527.155, "GIC_3", "Farming/foraging", "", ""], [560.901, "GIC_3", "Farming/foraging", "", ""], [561.902, "GIC_3", "Hidden", "", ""], [563.403, "GIC_3", "Hidden", "", ""], [564.403, "GIC_3", "Farming/foraging", "", ""], [569.652, "GIC_3", "Farming/foraging", "", ""], [569.902, "GIC_3", "Hidden", "", ""], [572.656, "GIC_3", "Hidden", "", ""], [573.403, "GIC_3", "Farming/foraging", "", ""], [581.153, "GIC_3", "Farming/foraging", "", ""], [581.654, "GIC_3", "Hidden", "", ""], [584.907, "GIC_3", "Hidden", "", ""], [585.402, "GIC_3", "Farming/foraging", "", ""], [594.906, "GIC_3", "Farming/foraging", "", ""], [595.652, "GIC_3", "Hidden", "", ""], [613.652, "GIC_3", "Hidden", "", ""], [613.904, "GIC_3", "Farming/foraging", "", ""], [632.403, "GIC_3", "Farming/foraging", "", ""], [632.654, "GIC_3", "Hidden", "", ""], [634.904, "GIC_3", "Hidden", "", ""], [635.652, "GIC_3", "Farming/foraging", "", ""], [666.695, "GIC_3", "Farming/foraging", "", ""], [666.695, "GIC_3", "Hidden", "", ""], [674.942, "GIC_3", "Hidden", "", ""], [675.693, "GIC_3", "Farming/foraging", "", ""], [704.192, "GIC_3", "Farming/foraging", "", ""], [705.693, "GIC_3", "Hidden", "", ""], [708.692, "GIC_3", "Hidden", "", ""], [708.944, "GIC_3", "Farming/foraging", "", ""], [756.197, "GIC_3", "Farming/foraging", "", ""], [757.945, "GIC_3", "Aggression", "Heterospecific|Wrasse", ""], [759.445, "GIC_3", "Aggression", "Heterospecific|Wrasse", ""], [760.444, "GIC_3", "Hidden", "", ""], [766.908, "GIC_3", "Hidden", "", ""], [767.733, "GIC_3", "Farming/foraging", "", ""], [790.68, "GIC_3", "Farming/foraging", "", ""], [791.154, "GIC_3", "Hidden", "", ""], [798.435, "GIC_3", "Hidden", "", ""], [798.939, "GIC_3", "Farming/foraging", "", ""], [813.677, "GIC_3", "Farming/foraging", "", ""], [814.277, "GIC_3", "Hidden", "", ""], [817.462, "GIC_3", "Hidden", "", ""], [818.158, "GIC_3", "Farming/foraging", "", ""], [839.934, "GIC_3", "Farming/foraging", "", ""], [840.428, "GIC_3", "Hidden", "", ""], [849.93, "GIC_3", "Farming/foraging", "", ""], [849.93, "GIC_3", "Hidden", "", ""], [856.93, "GIC_3", "Farming/foraging", "", ""], [857.434, "GIC_3", "Hidden", "", ""], [860.433, "GIC_3", "Hidden", "", ""], [861.429, "GIC_3", "Farming/foraging", "", ""], [867.402, "GIC_3", "Aggression", "Heterospecific|Damselfish", ""], [867.403, "GIC_3", "Farming/foraging", "", ""], [868.403, "GIC_3", "Aggression", "Heterospecific|Damselfish", ""], [869.248, "GIC_3", "Farming/foraging", "", ""], [880.919, "GIC_3", "Farming/foraging", "", ""], [881.407, "GIC_3", "Hidden", "", ""], [884.409, "GIC_3", "Hidden", "", ""], [884.953, "GIC_3", "Farming/foraging", "", ""], [896.416, "GIC_3", "Farming/foraging", "", ""], [896.906, "GIC_3", "Hidden", "", ""], [901.913, "GIC_3", "Farming/foraging", "", ""], [901.913, "GIC_3", "Hidden", "", ""], [907.699, "GIC_3", "Farming/foraging", "", ""], [908.153, "GIC_3", "Hidden", "", ""], [911.406, "GIC_3", "Hidden", "", ""], [911.919, "GIC_3", "Farming/foraging", "", ""], [916.907, "GIC_3", "Farming/foraging", "", ""], [917.228, "GIC_3", "Hidden", "", ""], [925.906, "GIC_3", "Hidden", "", ""], [926.449, "GIC_3", "Farming/foraging", "", ""], [934.441, "GIC_3", "Farming/foraging", "", ""], [934.441, "GIC_3", "Hidden", "", ""], [940.405, "GIC_3", "Hidden", "", ""], [940.934, "GIC_3", "Farming/foraging", "", ""], [947.406, "GIC_3", "Farming/foraging", "", ""], [947.676, "GIC_3", "Hidden", "", ""], [955.406, "GIC_3", "Hidden", "", ""], [955.679, "GIC_3", "Farming/foraging", "", ""], [963.907, "GIC_3", "Farming/foraging", "", ""], [964.184, "GIC_3", "Hidden", "", ""], [967.182, "GIC_3", "Farming/foraging", "", ""], [967.182, "GIC_3", "Hidden", "", ""], [970.948, "GIC_3", "Farming/foraging", "", ""], [970.948, "GIC_3", "Hidden", "", ""], [987.686, "GIC_3", "Hidden", "", ""], [988.459, "GIC_3", "Farming/foraging", "", ""], [994.445, "GIC_3", "Farming/foraging", "", ""], [994.908, "GIC_3", "Hidden", "", ""], [999.905, "GIC_3", "Hidden", "", ""], [1000.905, "GIC_3", "Farming/foraging", "", ""], [1007.906, "GIC_3", "Farming/foraging", "", ""], [1008.419, "GIC_3", "Hidden", "", ""], [1012.434, "GIC_3", "Farming/foraging", "", ""], [1012.434, "GIC_3", "Hidden", "", ""], [1028.155, "GIC_3", "Farming/foraging", "", ""], [1030.655, "GIC_3", "Aggression", "Heterospecific|Damselfish", ""], [1031.905, "GIC_3", "Aggression", "Heterospecific|Damselfish", ""], [1033.155, "GIC_3", "Farming/foraging", "", ""], [1035.654, "GIC_3", "Farming/foraging", "", ""], [1035.904, "GIC_3", "Hidden", "", ""], [1041.155, "GIC_3", "Hidden", "", ""], [1042.655, "GIC_3", "Farming/foraging", "", ""], [1069.464, "GIC_3", "Farming/foraging", "", ""], [1069.959, "GIC_3", "Hidden", "", ""], [1071.727, "GIC_3", "Hidden", "", ""], [1072.223, "GIC_3", "Farming/foraging", "", ""], [1086.178, "GIC_3", "Farming/foraging", "", ""], [1086.666, "GIC_3", "Hidden", "", ""], [1091.915, "GIC_3", "Hidden", "", ""], [1092.186, "GIC_3", "Farming/foraging", "", ""], [1100.666, "GIC_3", "Farming/foraging", "", ""], [1101.182, "GIC_3", "Hidden", "", ""], [1107.177, "GIC_3", "Hidden", "", ""], [1107.663, "GIC_3", "Farming/foraging", "", ""], [1109.413, "GIC_3", "Farming/foraging", "", ""], [1109.912, "GIC_3", "Aggression", "Heterospecific|Tang", ""], [1110.914, "GIC_3", "Aggression", "Heterospecific|Tang", ""], [1111.915, "GIC_3", "Farming/foraging", "", ""], [1118.668, "GIC_3", "Farming/foraging", "", ""], [1119.194, "GIC_3", "Hidden", "", ""], [1129.422, "GIC_3", "Hidden", "", ""], [1129.915, "GIC_3", "Farming/foraging", "", ""], [1136.664, "GIC_3", "Farming/foraging", "", ""], [1137.181, "GIC_3", "Hidden", "", ""], [1140.665, "GIC_3", "Hidden", "", ""], [1140.916, "GIC_3", "Farming/foraging", "", ""], [1175.187, "GIC_3", "Farming/foraging", "", ""], [1175.668, "GIC_3", "Hidden", "", ""], [1189.685, "GIC_3", "Hidden", "", ""], [1190.165, "GIC_3", "Farming/foraging", "", ""], [1199.43, "GIC_3", "Farming/foraging", "", ""]], "observation time interval": [300.0, 1200.0], "independent_variables": {"Atoll": " PB", "Island": "\nGrande_ile_coquillage", "Treatment": "Birds", "Surge": " Medium", "Territory": "2"}, "visualize_spectrogram": false, "visualize_waveform": false, "close_behaviors_between_videos": false, "media_info": {"length": {"D:/Chagos_2021/Data/Behaviour/Videos/Peros_Banhos/Grande_ile_Coquillage/Camera_3/Coquillage_C3_1.MP4": 1061.01, "D:/Chagos_2021/Data/Behaviour/Videos/Peros_Banhos/Grande_ile_Coquillage/Camera_3/Coquillage_C3_2.MP4": 299.67}, "fps": {"D:/Chagos_2021/Data/Behaviour/Videos/Peros_Banhos/Grande_ile_Coquillage/Camera_3/Coquillage_C3_1.MP4": 30.0, "D:/Chagos_2021/Data/Behaviour/Videos/Peros_Banhos/Grande_ile_Coquillage/Camera_3/Coquillage_C3_2.MP4": 30.0}, "hasVideo": {"D:/Chagos_2021/Data/Behaviour/Videos/Peros_Banhos/Grande_ile_Coquillage/Camera_3/Coquillage_C3_1.MP4": true, "D:/Chagos_2021/Data/Behaviour/Videos/Peros_Banhos/Grande_ile_Coquillage/Camera_3/Coquillage_C3_2.MP4": true}, "hasAudio": {"D:/Chagos_2021/Data/Behaviour/Videos/Peros_Banhos/Grande_ile_Coquillage/Camera_3/Coquillage_C3_1.MP4": true, "D:/Chagos_2021/Data/Behaviour/Videos/Peros_Banhos/Grande_ile_Coquillage/Camera_3/Coquillage_C3_2.MP4": true}, "offset": {"1": 0.0}}}, "GIC_4": {"file": {"1": ["D:/Chagos_2021/Data/Behaviour/Videos/Peros_Banhos/Grande_ile_Coquillage/Camera_4/Coquillage_C4_1.MP4", "D:/Chagos_2021/Data/Behaviour/Videos/Peros_Banhos/Grande_ile_Coquillage/Camera_4/Coquillage_C4_2.MP4"], "2": [], "3": [], "4": [], "5": [], "6": [], "7": [], "8": []}, "type": "MEDIA", "date": "2021-07-09T09:25:12", "description": "", "time offset": 0.0, "events": [[300.0, "GIC_4", "Hidden", "", ""], [301.651, "GIC_4", "Hidden", "", ""], [302.651, "GIC_4", "Farming/foraging", "", ""], [318.402, "GIC_4", "Farming/foraging", "", ""], [318.903, "GIC_4", "Hidden", "", ""], [326.903, "GIC_4", "Hidden", "", ""], [327.651, "GIC_4", "Farming/foraging", "", ""], [362.152, "GIC_4", "Farming/foraging", "", ""], [362.403, "GIC_4", "Hidden", "", ""], [364.655, "GIC_4", "Hidden", "", ""], [365.15, "GIC_4", "Farming/foraging", "", ""], [383.652, "GIC_4", "Farming/foraging", "", ""], [384.401, "GIC_4", "Hidden", "", ""], [386.903, "GIC_4", "Hidden", "", ""], [387.402, "GIC_4", "Farming/foraging", "", ""], [398.651, "GIC_4", "Farming/foraging", "", ""], [399.153, "GIC_4", "Hidden", "", ""], [417.903, "GIC_4", "Hidden", "", ""], [418.402, "GIC_4", "Farming/foraging", "", ""], [472.902, "GIC_4", "Farming/foraging", "", ""], [473.654, "GIC_4", "Hidden", "", ""], [495.151, "GIC_4", "Hidden", "", ""], [495.402, "GIC_4", "Farming/foraging", "", ""], [501.299, "GIC_4", "Farming/foraging", "", ""], [502.154, "GIC_4", "Aggression", "Heterospecific|Tang", ""], [503.903, "GIC_4", "Aggression", "Heterospecific|Tang", ""], [504.405, "GIC_4", "Farming/foraging", "", ""], [539.153, "GIC_4", "Farming/foraging", "", ""], [539.653, "GIC_4", "Hidden", "", ""], [544.172, "GIC_4", "Hidden", "", ""], [544.653, "GIC_4", "Farming/foraging", "", ""], [552.401, "GIC_4", "Farming/foraging", "", ""], [556.65, "GIC_4", "Aggression", "Conspecific|Lacrymatus", ""], [558.653, "GIC_4", "Aggression", "Conspecific|Lacrymatus", ""], [559.182, "GIC_4", "Farming/foraging", "", ""], [634.718, "GIC_4", "Farming/foraging", "", ""], [634.994, "GIC_4", "Hidden", "", ""], [642.47, "GIC_4", "Hidden", "", ""], [642.992, "GIC_4", "Farming/foraging", "", ""], [665.99, "GIC_4", "Farming/foraging", "", ""], [665.99, "GIC_4", "Hidden", "", ""], [694.736, "GIC_4", "Hidden", "", ""], [695.754, "GIC_4", "Farming/foraging", "", ""], [701.221, "GIC_4", "Farming/foraging", "", ""], [701.753, "GIC_4", "Aggression", "Conspecific|Lacrymatus", ""], [707.507, "GIC_4", "Aggression", "Conspecific|Lacrymatus", ""], [708.493, "GIC_4", "Hidden", "", ""], [736.405, "GIC_4", "Hidden", "", ""], [736.928, "GIC_4", "Aggression", "Heterospecific|Tang", ""], [738.405, "GIC_4", "Aggression", "Heterospecific|Tang", ""], [739.406, "GIC_4", "Hidden", "", ""], [768.405, "GIC_4", "Hidden", "", ""], [768.941, "GIC_4", "Farming/foraging", "", ""], [788.153, "GIC_4", "Farming/foraging", "", ""], [788.405, "GIC_4", "Hidden", "", ""], [799.935, "GIC_4", "Hidden", "", ""], [800.405, "GIC_4", "Aggression", "Heterospecific|Tang", ""], [801.404, "GIC_4", "Aggression", "Heterospecific|Tang", ""], [802.406, "GIC_4", "Farming/foraging", "", ""], [820.406, "GIC_4", "Farming/foraging", "", ""], [820.947, "GIC_4", "Hidden", "", ""], [825.936, "GIC_4", "Hidden", "", ""], [826.407, "GIC_4", "Farming/foraging", "", ""], [833.408, "GIC_4", "Farming/foraging", "", ""], [833.936, "GIC_4", "Hidden", "", ""], [836.403, "GIC_4", "Hidden", "", ""], [836.658, "GIC_4", "Farming/foraging", "", ""], [849.404, "GIC_4", "Farming/foraging", "", ""], [849.685, "GIC_4", "Hidden", "", ""], [856.463, "GIC_4", "Hidden", "", ""], [857.156, "GIC_4", "Farming/foraging", "", ""], [883.156, "GIC_4", "Farming/foraging", "", ""], [883.656, "GIC_4", "Hidden", "", ""], [902.917, "GIC_4", "Hidden", "", ""], [903.655, "GIC_4", "Farming/foraging", "", ""], [907.935, "GIC_4", "Farming/foraging", "", ""], [908.403, "GIC_4", "Hidden", "", ""], [918.404, "GIC_4", "Hidden", "", ""], [918.928, "GIC_4", "Farming/foraging", "", ""], [922.656, "GIC_4", "Farming/foraging", "", ""], [922.905, "GIC_4", "Aggression", "Conspecific|Lacrymatus", ""], [926.655, "GIC_4", "Aggression", "Conspecific|Lacrymatus", ""], [927.184, "GIC_4", "Farming/foraging", "", ""], [936.655, "GIC_4", "Farming/foraging", "", ""], [937.17, "GIC_4", "Hidden", "", ""], [945.177, "GIC_4", "Hidden", "", ""], [945.655, "GIC_4", "Farming/foraging", "", ""], [991.932, "GIC_4", "Farming/foraging", "", ""], [991.932, "GIC_4", "Hidden", "", ""], [994.408, "GIC_4", "Hidden", "", ""], [994.933, "GIC_4", "Farming/foraging", "", ""], [1013.945, "GIC_4", "Farming/foraging", "", ""], [1014.251, "GIC_4", "Aggression", "Heterospecific|Tang", ""], [1015.407, "GIC_4", "Aggression", "Heterospecific|Tang", ""], [1016.155, "GIC_4", "Farming/foraging", "", ""], [1022.191, "GIC_4", "Farming/foraging", "", ""], [1022.191, "GIC_4", "Hidden", "", ""], [1025.172, "GIC_4", "Hidden", "", ""], [1026.941, "GIC_4", "Farming/foraging", "", ""], [1033.407, "GIC_4", "Farming/foraging", "", ""], [1033.923, "GIC_4", "Aggression", "Conspecific|Lacrymatus", ""], [1036.924, "GIC_4", "Aggression", "Conspecific|Lacrymatus", ""], [1037.407, "GIC_4", "Farming/foraging", "", ""], [1038.407, "GIC_4", "Farming/foraging", "", ""], [1038.917, "GIC_4", "Aggression", "Conspecific|Lacrymatus", ""], [1043.406, "GIC_4", "Aggression", "Conspecific|Lacrymatus", ""], [1044.156, "GIC_4", "Farming/foraging", "", ""], [1055.674, "GIC_4", "Farming/foraging", "", ""], [1056.156, "GIC_4", "Hidden", "", ""], [1068.692, "GIC_4", "Hidden", "", ""], [1069.667, "GIC_4", "Farming/foraging", "", ""], [1070.912, "GIC_4", "Farming/foraging", "", ""], [1071.297, "GIC_4", "Aggression", "Conspecific|Lacrymatus", ""], [1073.731, "GIC_4", "Aggression", "Conspecific|Lacrymatus", ""], [1074.717, "GIC_4", "Hidden", "", ""], [1084.69, "GIC_4", "Hidden", "", ""], [1085.196, "GIC_4", "Farming/foraging", "", ""], [1126.196, "GIC_4", "Farming/foraging", "", ""], [1126.916, "GIC_4", "Hidden", "", ""], [1128.666, "GIC_4", "Hidden", "", ""], [1129.203, "GIC_4", "Farming/foraging", "", ""], [1159.206, "GIC_4", "Farming/foraging", "", ""], [1159.916, "GIC_4", "Hidden", "", ""], [1164.696, "GIC_4", "Hidden", "", ""], [1165.192, "GIC_4", "Farming/foraging", "", ""], [1199.68, "GIC_4", "Farming/foraging", "", ""]], "observation time interval": [300.0, 1200.0], "independent_variables": {"Atoll": " PB", "Island": "\nGrande_ile_coquillage", "Treatment": "Birds", "Surge": " Medium", "Territory": "4"}, "visualize_spectrogram": false, "visualize_waveform": false, "close_behaviors_between_videos": false, "media_info": {"length": {"D:/Chagos_2021/Data/Behaviour/Videos/Peros_Banhos/Grande_ile_Coquillage/Camera_4/Coquillage_C4_1.MP4": 1061.01, "D:/Chagos_2021/Data/Behaviour/Videos/Peros_Banhos/Grande_ile_Coquillage/Camera_4/Coquillage_C4_2.MP4": 308.33}, "fps": {"D:/Chagos_2021/Data/Behaviour/Videos/Peros_Banhos/Grande_ile_Coquillage/Camera_4/Coquillage_C4_1.MP4": 30.0, "D:/Chagos_2021/Data/Behaviour/Videos/Peros_Banhos/Grande_ile_Coquillage/Camera_4/Coquillage_C4_2.MP4": 30.0}, "hasVideo": {"D:/Chagos_2021/Data/Behaviour/Videos/Peros_Banhos/Grande_ile_Coquillage/Camera_4/Coquillage_C4_1.MP4": true, "D:/Chagos_2021/Data/Behaviour/Videos/Peros_Banhos/Grande_ile_Coquillage/Camera_4/Coquillage_C4_2.MP4": true}, "hasAudio": {"D:/Chagos_2021/Data/Behaviour/Videos/Peros_Banhos/Grande_ile_Coquillage/Camera_4/Coquillage_C4_1.MP4": true, "D:/Chagos_2021/Data/Behaviour/Videos/Peros_Banhos/Grande_ile_Coquillage/Camera_4/Coquillage_C4_2.MP4": true}, "offset": {"1": 0.0}}}, "GIC_5": {"file": {"1": ["D:/Chagos_2021/Data/Behaviour/Videos/Peros_Banhos/Grande_ile_Coquillage/Camera_5/Coquillage_C5_1.MP4", "D:/Chagos_2021/Data/Behaviour/Videos/Peros_Banhos/Grande_ile_Coquillage/Camera_5/Coquillage_C5_2.MP4"], "2": [], "3": [], "4": [], "5": [], "6": [], "7": [], "8": []}, "type": "MEDIA", "date": "2021-07-09T09:56:49", "description": "", "time offset": 0.0, "events": [[300.0, "GIC_5", "Farming/foraging", "", ""], [351.67, "GIC_5", "Farming/foraging", "", ""], [352.17, "GIC_5", "Hidden", "", ""], [352.92, "GIC_5", "Hidden", "", ""], [353.669, "GIC_5", "Farming/foraging", "", ""], [356.419, "GIC_5", "Farming/foraging", "", ""], [356.919, "GIC_5", "Hidden", "", ""], [366.671, "GIC_5", "Hidden", "", ""], [367.42, "GIC_5", "Farming/foraging", "", ""], [369.419, "GIC_5", "Farming/foraging", "", ""], [370.17, "GIC_5", "Hidden", "", ""], [380.671, "GIC_5", "Hidden", "", ""], [381.17, "GIC_5", "Farming/foraging", "", ""], [381.919, "GIC_5", "Farming/foraging", "", ""], [382.419, "GIC_5", "Aggression", "Conspecific|Lacrymatus", ""], [389.422, "GIC_5", "Aggression", "Conspecific|Lacrymatus", ""], [390.169, "GIC_5", "Hidden", "", ""], [400.922, "GIC_5", "Hidden", "", ""], [401.42, "GIC_5", "Farming/foraging", "", ""], [426.189, "GIC_5", "Farming/foraging", "", ""], [426.673, "GIC_5", "Hidden", "", ""], [437.45, "GIC_5", "Hidden", "", ""], [437.922, "GIC_5", "Farming/foraging", "", ""], [446.441, "GIC_5", "Farming/foraging", "", ""], [446.925, "GIC_5", "Hidden", "", ""], [453.213, "GIC_5", "Hidden", "", ""], [453.695, "GIC_5", "Farming/foraging", "", ""], [461.199, "GIC_5", "Farming/foraging", "", ""], [461.704, "GIC_5", "Aggression", "Unknown|Unknown", ""], [462.698, "GIC_5", "Aggression", "Unknown|Unknown", ""], [463.436, "GIC_5", "Farming/foraging", "", ""], [496.922, "GIC_5", "Farming/foraging", "", ""], [497.193, "GIC_5", "Hidden", "", ""], [501.686, "GIC_5", "Hidden", "", ""], [502.175, "GIC_5", "Farming/foraging", "", ""], [515.929, "GIC_5", "Farming/foraging", "", ""], [516.421, "GIC_5", "Hidden", "", ""], [520.921, "GIC_5", "Hidden", "", ""], [521.194, "GIC_5", "Farming/foraging", "", ""], [526.439, "GIC_5", "Farming/foraging", "", ""], [526.921, "GIC_5", "Hidden", "", ""], [538.193, "GIC_5", "Hidden", "", ""], [538.675, "GIC_5", "Farming/foraging", "", ""], [543.439, "GIC_5", "Farming/foraging", "", ""], [543.922, "GIC_5", "Hidden", "", ""], [547.192, "GIC_5", "Hidden", "", ""], [547.674, "GIC_5", "Farming/foraging", "", ""], [554.687, "GIC_5", "Farming/foraging", "", ""], [555.673, "GIC_5", "Hidden", "", ""], [559.699, "GIC_5", "Hidden", "", ""], [560.174, "GIC_5", "Farming/foraging", "", ""], [578.434, "GIC_5", "Farming/foraging", "", ""], [579.197, "GIC_5", "Hidden", "", ""], [584.447, "GIC_5", "Hidden", "", ""], [584.923, "GIC_5", "Farming/foraging", "", ""], [591.199, "GIC_5", "Farming/foraging", "", ""], [591.952, "GIC_5", "Hidden", "", ""], [605.922, "GIC_5", "Hidden", "", ""], [606.19, "GIC_5", "Farming/foraging", "", ""], [626.421, "GIC_5", "Farming/foraging", "", ""], [626.686, "GIC_5", "Hidden", "", ""], [636.455, "GIC_5", "Hidden", "", ""], [636.922, "GIC_5", "Farming/foraging", "", ""], [660.422, "GIC_5", "Farming/foraging", "", ""], [660.686, "GIC_5", "Hidden", "", ""], [665.193, "GIC_5", "Hidden", "", ""], [665.675, "GIC_5", "Farming/foraging", "", ""], [671.194, "GIC_5", "Farming/foraging", "", ""], [671.194, "GIC_5", "Hidden", "", ""], [673.447, "GIC_5", "Hidden", "", ""], [674.197, "GIC_5", "Farming/foraging", "", ""], [679.444, "GIC_5", "Farming/foraging", "", ""], [680.198, "GIC_5", "Hidden", "", ""], [686.196, "GIC_5", "Hidden", "", ""], [686.936, "GIC_5", "Farming/foraging", "", ""], [695.759, "GIC_5", "Farming/foraging", "", ""], [696.232, "GIC_5", "Hidden", "", ""], [697.732, "GIC_5", "Hidden", "", ""], [698.024, "GIC_5", "Farming/foraging", "", ""], [702.232, "GIC_5", "Farming/foraging", "", ""], [702.506, "GIC_5", "Hidden", "", ""], [707.014, "GIC_5", "Hidden", "", ""], [707.483, "GIC_5", "Farming/foraging", "", ""], [722.015, "GIC_5", "Farming/foraging", "", ""], [722.768, "GIC_5", "Hidden", "", ""], [728.756, "GIC_5", "Farming/foraging", "", ""], [728.756, "GIC_5", "Hidden", "", ""], [731.482, "GIC_5", "Farming/foraging", "", ""], [731.761, "GIC_5", "Hidden", "", ""], [741.517, "GIC_5", "Farming/foraging", "", ""], [741.517, "GIC_5", "Hidden", "", ""], [758.981, "GIC_5", "Farming/foraging", "", ""], [759.247, "GIC_5", "Hidden", "", ""], [770.235, "GIC_5", "Hidden", "", ""], [770.497, "GIC_5", "Farming/foraging", "", ""], [785.499, "GIC_5", "Farming/foraging", "", ""], [785.499, "GIC_5", "Hidden", "", ""], [789.996, "GIC_5", "Hidden", "", ""], [790.485, "GIC_5", "Farming/foraging", "", ""], [836.678, "GIC_5", "Farming/foraging", "", ""], [836.678, "GIC_5", "Hidden", "", ""], [839.447, "GIC_5", "Hidden", "", ""], [839.924, "GIC_5", "Farming/foraging", "", ""], [850.706, "GIC_5", "Farming/foraging", "", ""], [850.706, "GIC_5", "Hidden", "", ""], [852.949, "GIC_5", "Hidden", "", ""], [853.425, "GIC_5", "Farming/foraging", "", ""], [857.926, "GIC_5", "Farming/foraging", "", ""], [858.209, "GIC_5", "Hidden", "", ""], [864.966, "GIC_5", "Hidden", "", ""], [865.424, "GIC_5", "Farming/foraging", "", ""], [870.672, "GIC_5", "Farming/foraging", "", ""], [871.423, "GIC_5", "Aggression", "Conspecific|Lacrymatus", ""], [876.923, "GIC_5", "Aggression", "Conspecific|Lacrymatus", ""], [877.422, "GIC_5", "Hidden", "", ""], [887.421, "GIC_5", "Hidden", "", ""], [887.674, "GIC_5", "Aggression", "Conspecific|Lacrymatus", ""], [893.924, "GIC_5", "Aggression", "Conspecific|Lacrymatus", ""], [894.423, "GIC_5", "Hidden", "", ""], [898.931, "GIC_5", "Hidden", "", ""], [899.202, "GIC_5", "Aggression", "Conspecific|Lacrymatus", ""], [904.178, "GIC_5", "Aggression", "Conspecific|Lacrymatus", ""], [904.677, "GIC_5", "Farming/foraging", "", ""], [907.184, "GIC_5", "Farming/foraging", "", ""], [908.706, "GIC_5", "Hidden", "", ""], [909.926, "GIC_5", "Hidden", "", ""], [910.196, "GIC_5", "Farming/foraging", "", ""], [918.444, "GIC_5", "Farming/foraging", "", ""], [918.925, "GIC_5", "Hidden", "", ""], [920.425, "GIC_5", "Hidden", "", ""], [920.705, "GIC_5", "Farming/foraging", "", ""], [922.677, "GIC_5", "Farming/foraging", "", ""], [922.948, "GIC_5", "Aggression", "Conspecific|Lacrymatus", ""], [927.926, "GIC_5", "Aggression", "Conspecific|Lacrymatus", ""], [928.427, "GIC_5", "Farming/foraging", "", ""], [929.712, "GIC_5", "Farming/foraging", "", ""], [930.448, "GIC_5", "Hidden", "", ""], [933.442, "GIC_5", "Farming/foraging", "", ""], [933.442, "GIC_5", "Hidden", "", ""], [939.229, "GIC_5", "Farming/foraging", "", ""], [940.172, "GIC_5", "Aggression", "Heterospecific|Tang", ""], [941.694, "GIC_5", "Aggression", "Heterospecific|Tang", ""], [942.454, "GIC_5", "Farming/foraging", "", ""], [963.177, "GIC_5", "Farming/foraging", "", ""], [963.451, "GIC_5", "Aggression", "Conspecific|Lacrymatus", ""], [965.427, "GIC_5", "Aggression", "Conspecific|Lacrymatus", ""], [966.178, "GIC_5", "Farming/foraging", "", ""], [996.425, "GIC_5", "Farming/foraging", "", ""], [996.695, "GIC_5", "Hidden", "", ""], [1003.924, "GIC_5", "Hidden", "", ""], [1004.199, "GIC_5", "Farming/foraging", "", ""], [1019.194, "GIC_5", "Farming/foraging", "", ""], [1019.678, "GIC_5", "Hidden", "", ""], [1030.451, "GIC_5", "Hidden", "", ""], [1030.926, "GIC_5", "Farming/foraging", "", ""], [1048.926, "GIC_5", "Farming/foraging", "", ""], [1049.198, "GIC_5", "Hidden", "", ""], [1064.472, "GIC_5", "Hidden", "", ""], [1065.704, "GIC_5", "Farming/foraging", "", ""], [1070.462, "GIC_5", "Farming/foraging", "", ""], [1070.949, "GIC_5", "Hidden", "", ""], [1077.706, "GIC_5", "Hidden", "", ""], [1077.976, "GIC_5", "Farming/foraging", "", ""], [1109.704, "GIC_5", "Farming/foraging", "", ""], [1110.22, "GIC_5", "Hidden", "", ""], [1112.48, "GIC_5", "Hidden", "", ""], [1113.23, "GIC_5", "Farming/foraging", "", ""], [1117.452, "GIC_5", "Farming/foraging", "", ""], [1117.723, "GIC_5", "Hidden", "", ""], [1123.738, "GIC_5", "Hidden", "", ""], [1124.474, "GIC_5", "Farming/foraging", "", ""], [1147.47, "GIC_5", "Farming/foraging", "", ""], [1148.22, "GIC_5", "Hidden", "", ""], [1156.466, "GIC_5", "Hidden", "", ""], [1156.952, "GIC_5", "Farming/foraging", "", ""], [1161.452, "GIC_5", "Farming/foraging", "", ""], [1161.725, "GIC_5", "Hidden", "", ""], [1165.478, "GIC_5", "Hidden", "", ""], [1165.952, "GIC_5", "Farming/foraging", "", ""], [1177.952, "GIC_5", "Farming/foraging", "", ""], [1178.225, "GIC_5", "Hidden", "", ""], [1182.472, "GIC_5", "Hidden", "", ""], [1182.978, "GIC_5", "Farming/foraging", "", ""], [1186.477, "GIC_5", "Aggression", "Conspecific|Lacrymatus", ""], [1186.477, "GIC_5", "Farming/foraging", "", ""], [1188.744, "GIC_5", "Aggression", "Conspecific|Lacrymatus", ""], [1189.953, "GIC_5", "Farming/foraging", "", ""], [1193.219, "GIC_5", "Farming/foraging", "", ""], [1193.703, "GIC_5", "Aggression", "Conspecific|Lacrymatus", ""], [1198.473, "GIC_5", "Aggression", "Conspecific|Lacrymatus", ""], [1198.952, "GIC_5", "Hidden", "", ""], [1199.705, "GIC_5", "Hidden", "", ""]], "observation time interval": [300.0, 1200.0], "independent_variables": {"Atoll": " PB", "Island": "\nGrande_ile_coquillage", "Treatment": "Birds", "Surge": " Medium", "Territory": "5"}, "visualize_spectrogram": false, "visualize_waveform": false, "close_behaviors_between_videos": false, "media_info": {"length": {"D:/Chagos_2021/Data/Behaviour/Videos/Peros_Banhos/Grande_ile_Coquillage/Camera_5/Coquillage_C5_1.MP4": 796.52, "D:/Chagos_2021/Data/Behaviour/Videos/Peros_Banhos/Grande_ile_Coquillage/Camera_5/Coquillage_C5_2.MP4": 796.5}, "fps": {"D:/Chagos_2021/Data/Behaviour/Videos/Peros_Banhos/Grande_ile_Coquillage/Camera_5/Coquillage_C5_1.MP4": 60.0, "D:/Chagos_2021/Data/Behaviour/Videos/Peros_Banhos/Grande_ile_Coquillage/Camera_5/Coquillage_C5_2.MP4": 60.0}, "hasVideo": {"D:/Chagos_2021/Data/Behaviour/Videos/Peros_Banhos/Grande_ile_Coquillage/Camera_5/Coquillage_C5_1.MP4": true, "D:/Chagos_2021/Data/Behaviour/Videos/Peros_Banhos/Grande_ile_Coquillage/Camera_5/Coquillage_C5_2.MP4": true}, "hasAudio": {"D:/Chagos_2021/Data/Behaviour/Videos/Peros_Banhos/Grande_ile_Coquillage/Camera_5/Coquillage_C5_1.MP4": true, "D:/Chagos_2021/Data/Behaviour/Videos/Peros_Banhos/Grande_ile_Coquillage/Camera_5/Coquillage_C5_2.MP4": true}, "offset": {"1": 0.0}}}, "GIC_6": {"file": {"1": ["D:/Chagos_2021/Data/Behaviour/Videos/Peros_Banhos/Grande_ile_Coquillage/Camera_6/Coquillage_C6_1.MP4", "D:/Chagos_2021/Data/Behaviour/Videos/Peros_Banhos/Grande_ile_Coquillage/Camera_6/Coquillage_C6_2.MP4"], "2": [], "3": [], "4": [], "5": [], "6": [], "7": [], "8": []}, "type": "MEDIA", "date": "2021-07-09T10:26:43", "description": "", "time offset": 0.0, "events": [[353.671, "GIC_6", "Hidden", "", ""], [354.403, "GIC_6", "Hidden", "", ""], [355.152, "GIC_6", "Farming/foraging", "", ""], [365.154, "GIC_6", "Farming/foraging", "", ""], [365.65, "GIC_6", "Hidden", "", ""], [369.153, "GIC_6", "Hidden", "", ""], [369.901, "GIC_6", "Farming/foraging", "", ""], [372.902, "GIC_6", "Farming/foraging", "", ""], [373.548, "GIC_6", "Hidden", "", ""], [387.652, "GIC_6", "Hidden", "", ""], [388.401, "GIC_6", "Farming/foraging", "", ""], [403.151, "GIC_6", "Farming/foraging", "", ""], [403.652, "GIC_6", "Hidden", "", ""], [406.403, "GIC_6", "Hidden", "", ""], [408.651, "GIC_6", "Farming/foraging", "", ""], [423.403, "GIC_6", "Farming/foraging", "", ""], [424.652, "GIC_6", "Hidden", "", ""], [451.654, "GIC_6", "Hidden", "", ""], [452.151, "GIC_6", "Farming/foraging", "", ""], [473.653, "GIC_6", "Farming/foraging", "", ""], [474.404, "GIC_6", "Hidden", "", ""], [477.404, "GIC_6", "Hidden", "", ""], [477.902, "GIC_6", "Farming/foraging", "", ""], [486.401, "GIC_6", "Farming/foraging", "", ""], [487.403, "GIC_6", "Aggression", "Heterospecific|Damselfish", ""], [488.652, "GIC_6", "Aggression", "Heterospecific|Damselfish", ""], [489.152, "GIC_6", "Farming/foraging", "", ""], [496.402, "GIC_6", "Farming/foraging", "", ""], [496.652, "GIC_6", "Aggression", "Unknown|Unknown", ""], [498.652, "GIC_6", "Aggression", "Unknown|Unknown", ""], [499.402, "GIC_6", "Hidden", "", ""], [510.152, "GIC_6", "Hidden", "", ""], [510.651, "GIC_6", "Farming/foraging", "", ""], [530.402, "GIC_6", "Farming/foraging", "", ""], [531.152, "GIC_6", "Hidden", "", ""], [536.235, "GIC_6", "Hidden", "", ""], [536.652, "GIC_6", "Farming/foraging", "", ""], [541.651, "GIC_6", "Farming/foraging", "", ""], [542.152, "GIC_6", "Hidden", "", ""], [548.745, "GIC_6", "Hidden", "", ""], [549.901, "GIC_6", "Farming/foraging", "", ""], [557.152, "GIC_6", "Farming/foraging", "", ""], [557.451, "GIC_6", "Hidden", "", ""], [560.173, "GIC_6", "Hidden", "", ""], [560.654, "GIC_6", "Farming/foraging", "", ""], [602.415, "GIC_6", "Farming/foraging", "", ""], [603.181, "GIC_6", "Hidden", "", ""], [628.423, "GIC_6", "Hidden", "", ""], [628.907, "GIC_6", "Farming/foraging", "", ""], [637.415, "GIC_6", "Farming/foraging", "", ""], [638.025, "GIC_6", "Hidden", "", ""], [640.535, "GIC_6", "Hidden", "", ""], [640.997, "GIC_6", "Farming/foraging", "", ""], [646.405, "GIC_6", "Farming/foraging", "", ""], [646.921, "GIC_6", "Hidden", "", ""], [654.656, "GIC_6", "Hidden", "", ""], [654.926, "GIC_6", "Farming/foraging", "", ""], [657.406, "GIC_6", "Farming/foraging", "", ""], [657.933, "GIC_6", "Aggression", "Conspecific|Lacrymatus", ""], [658.928, "GIC_6", "Aggression", "Conspecific|Lacrymatus", ""], [660.006, "GIC_6", "Farming/foraging", "", ""], [667.153, "GIC_6", "Farming/foraging", "", ""], [667.405, "GIC_6", "Aggression", "Conspecific|Lacrymatus", ""], [668.406, "GIC_6", "Aggression", "Conspecific|Lacrymatus", ""], [671.178, "GIC_6", "Farming/foraging", "", ""], [674.187, "GIC_6", "Farming/foraging", "", ""], [674.923, "GIC_6", "Aggression", "Heterospecific|Tang", ""], [675.653, "GIC_6", "Aggression", "Heterospecific|Tang", ""], [675.938, "GIC_6", "Farming/foraging", "", ""], [677.716, "GIC_6", "Farming/foraging", "", ""], [678.152, "GIC_6", "Aggression", "Unknown|Unknown", ""], [680.541, "GIC_6", "Aggression", "Unknown|Unknown", ""], [680.947, "GIC_6", "Farming/foraging", "", ""], [683.976, "GIC_6", "Farming/foraging", "", ""], [684.527, "GIC_6", "Aggression", "Unknown|Unknown", ""], [685.929, "GIC_6", "Aggression", "Unknown|Unknown", ""], [687.153, "GIC_6", "Hidden", "", ""], [691.675, "GIC_6", "Hidden", "", ""], [692.406, "GIC_6", "Farming/foraging", "", ""], [708.156, "GIC_6", "Farming/foraging", "", ""], [708.673, "GIC_6", "Hidden", "", ""], [716.196, "GIC_6", "Hidden", "", ""], [716.654, "GIC_6", "Farming/foraging", "", ""], [726.178, "GIC_6", "Farming/foraging", "", ""], [726.656, "GIC_6", "Hidden", "", ""], [729.656, "GIC_6", "Hidden", "", ""], [730.179, "GIC_6", "Farming/foraging", "", ""], [767.931, "GIC_6", "Farming/foraging", "", ""], [768.655, "GIC_6", "Hidden", "", ""], [782.181, "GIC_6", "Hidden", "", ""], [784.193, "GIC_6", "Farming/foraging", "", ""], [796.184, "GIC_6", "Farming/foraging", "", ""], [796.656, "GIC_6", "Hidden", "", ""], [900.903, "GIC_6", "Hidden", "", ""], [902.155, "GIC_6", "Farming/foraging", "", ""], [918.654, "GIC_6", "Farming/foraging", "", ""], [919.181, "GIC_6", "Hidden", "", ""], [920.907, "GIC_6", "Hidden", "", ""], [921.189, "GIC_6", "Farming/foraging", "", ""], [928.903, "GIC_6", "Farming/foraging", "", ""], [929.156, "GIC_6", "Hidden", "", ""], [941.154, "GIC_6", "Hidden", "", ""], [941.654, "GIC_6", "Farming/foraging", "", ""], [946.154, "GIC_6", "Farming/foraging", "", ""], [946.404, "GIC_6", "Hidden", "", ""], [955.905, "GIC_6", "Hidden", "", ""], [956.179, "GIC_6", "Farming/foraging", "", ""], [980.908, "GIC_6", "Farming/foraging", "", ""], [981.178, "GIC_6", "Hidden", "", ""], [985.734, "GIC_6", "Hidden", "", ""], [986.151, "GIC_6", "Farming/foraging", "", ""], [998.405, "GIC_6", "Farming/foraging", "", ""], [998.672, "GIC_6", "Hidden", "", ""], [1010.936, "GIC_6", "Hidden", "", ""], [1011.407, "GIC_6", "Farming/foraging", "", ""], [1013.684, "GIC_6", "Farming/foraging", "", ""], [1014.497, "GIC_6", "Hidden", "", ""], [1025.493, "GIC_6", "Hidden", "", ""], [1026.266, "GIC_6", "Farming/foraging", "", ""], [1034.655, "GIC_6", "Farming/foraging", "", ""], [1034.927, "GIC_6", "Hidden", "", ""], [1040.655, "GIC_6", "Hidden", "", ""], [1040.927, "GIC_6", "Farming/foraging", "", ""], [1065.926, "GIC_6", "Farming/foraging", "", ""], [1066.415, "GIC_6", "Hidden", "", ""], [1084.195, "GIC_6", "Hidden", "", ""], [1084.916, "GIC_6", "Farming/foraging", "", ""], [1120.666, "GIC_6", "Farming/foraging", "", ""], [1121.18, "GIC_6", "Hidden", "", ""], [1144.18, "GIC_6", "Farming/foraging", "", ""], [1144.18, "GIC_6", "Hidden", "", ""], [1146.203, "GIC_6", "Farming/foraging", "", ""], [1146.665, "GIC_6", "Hidden", "", ""], [1149.922, "GIC_6", "Hidden", "", ""], [1150.201, "GIC_6", "Farming/foraging", "", ""], [1157.924, "GIC_6", "Farming/foraging", "", ""], [1158.188, "GIC_6", "Hidden", "", ""], [1182.665, "GIC_6", "Hidden", "", ""], [1183.165, "GIC_6", "Farming/foraging", "", ""], [1196.666, "GIC_6", "Farming/foraging", "", ""], [1196.924, "GIC_6", "Hidden", "", ""], [1206.165, "GIC_6", "Hidden", "", ""], [1206.695, "GIC_6", "Farming/foraging", "", ""], [1218.692, "GIC_6", "Farming/foraging", "", ""], [1219.166, "GIC_6", "Hidden", "", ""], [1223.166, "GIC_6", "Hidden", "", ""], [1223.696, "GIC_6", "Farming/foraging", "", ""], [1231.166, "GIC_6", "Farming/foraging", "", ""], [1231.694, "GIC_6", "Hidden", "", ""], [1241.701, "GIC_6", "Hidden", "", ""], [1242.696, "GIC_6", "Farming/foraging", "", ""], [1250.167, "GIC_6", "Farming/foraging", "", ""], [1250.706, "GIC_6", "Hidden", "", ""], [1252.418, "GIC_6", "Hidden", "", ""], [1252.682, "GIC_6", "Farming/foraging", "", ""], [1277.419, "GIC_6", "Farming/foraging", "", ""], [1277.695, "GIC_6", "Hidden", "", ""], [1288.165, "GIC_6", "Hidden", "", ""], [1288.696, "GIC_6", "Farming/foraging", "", ""], [1303.687, "GIC_6", "Farming/foraging", "", ""], [1304.415, "GIC_6", "Hidden", "", ""], [1323.691, "GIC_6", "Hidden", "", ""], [1324.167, "GIC_6", "Farming/foraging", "", ""], [1347.696, "GIC_6", "Farming/foraging", "", ""], [1348.415, "GIC_6", "Hidden", "", ""], [1351.167, "GIC_6", "Hidden", "", ""], [1351.697, "GIC_6", "Farming/foraging", "", ""], [1356.917, "GIC_6", "Farming/foraging", "", ""], [1357.439, "GIC_6", "Hidden", "", ""], [1369.163, "GIC_6", "Hidden", "", ""], [1369.451, "GIC_6", "Farming/foraging", "", ""], [1379.666, "GIC_6", "Farming/foraging", "", ""]], "observation time interval": [300.0, 1380.0], "independent_variables": {"Atoll": "GCB", "Island": "Middle_brother", "Treatment": "Birds", "Surge": "High", "Territory": "1"}, "visualize_spectrogram": false, "visualize_waveform": false, "close_behaviors_between_videos": false, "media_info": {"length": {"D:/Chagos_2021/Data/Behaviour/Videos/Peros_Banhos/Grande_ile_Coquillage/Camera_6/Coquillage_C6_1.MP4": 1061.01, "D:/Chagos_2021/Data/Behaviour/Videos/Peros_Banhos/Grande_ile_Coquillage/Camera_6/Coquillage_C6_2.MP4": 436.05}, "fps": {"D:/Chagos_2021/Data/Behaviour/Videos/Peros_Banhos/Grande_ile_Coquillage/Camera_6/Coquillage_C6_1.MP4": 30.0, "D:/Chagos_2021/Data/Behaviour/Videos/Peros_Banhos/Grande_ile_Coquillage/Camera_6/Coquillage_C6_2.MP4": 30.0}, "hasVideo": {"D:/Chagos_2021/Data/Behaviour/Videos/Peros_Banhos/Grande_ile_Coquillage/Camera_6/Coquillage_C6_1.MP4": true, "D:/Chagos_2021/Data/Behaviour/Videos/Peros_Banhos/Grande_ile_Coquillage/Camera_6/Coquillage_C6_2.MP4": true}, "hasAudio": {"D:/Chagos_2021/Data/Behaviour/Videos/Peros_Banhos/Grande_ile_Coquillage/Camera_6/Coquillage_C6_1.MP4": true, "D:/Chagos_2021/Data/Behaviour/Videos/Peros_Banhos/Grande_ile_Coquillage/Camera_6/Coquillage_C6_2.MP4": true}, "offset": {"1": 0.0}}}, "GIM_1": {"file": {"1": ["D:/Chagos_2021/Data/Behaviour/Videos/Peros_Banhos/Grande_ile_Mapou/Camera_1/Mapou_C1_1.MP4", "D:/Chagos_2021/Data/Behaviour/Videos/Peros_Banhos/Grande_ile_Mapou/Camera_1/Mapou_C1_2.MP4"], "2": [], "3": [], "4": [], "5": [], "6": [], "7": [], "8": []}, "type": "MEDIA", "date": "2021-07-09T11:07:55", "description": "", "time offset": 0.0, "events": [[300.0, "GIM_1", "Farming/foraging", "", ""], [331.404, "GIM_1", "Farming/foraging", "", ""], [331.778, "GIM_1", "Hidden", "", ""], [340.68, "GIM_1", "Hidden", "", ""], [342.155, "GIM_1", "Farming/foraging", "", ""], [342.669, "GIM_1", "Farming/foraging", "", ""], [343.431, "GIM_1", "Hidden", "", ""], [345.655, "GIM_1", "Hidden", "", ""], [346.655, "GIM_1", "Farming/foraging", "", ""], [367.404, "GIM_1", "Farming/foraging", "", ""], [368.152, "GIM_1", "Aggression", "Heterospecific|Tang", ""], [368.403, "GIM_1", "Aggression", "Heterospecific|Tang", ""], [368.905, "GIM_1", "Farming/foraging", "", ""], [372.153, "GIM_1", "Farming/foraging", "", ""], [372.518, "GIM_1", "Hidden", "", ""], [398.438, "GIM_1", "Hidden", "", ""], [399.935, "GIM_1", "Farming/foraging", "", ""], [401.492, "GIM_1", "Farming/foraging", "", ""], [401.944, "GIM_1", "Hidden", "", ""], [404.905, "GIM_1", "Hidden", "", ""], [405.196, "GIM_1", "Farming/foraging", "", ""], [451.156, "GIM_1", "Farming/foraging", "", ""], [451.68, "GIM_1", "Aggression", "Heterospecific|Tang", ""], [451.924, "GIM_1", "Aggression", "Heterospecific|Tang", ""], [452.678, "GIM_1", "Farming/foraging", "", ""], [525.656, "GIM_1", "Farming/foraging", "", ""], [525.942, "GIM_1", "Hidden", "", ""], [527.759, "GIM_1", "Hidden", "", ""], [528.655, "GIM_1", "Farming/foraging", "", ""], [533.657, "GIM_1", "Farming/foraging", "", ""], [534.18, "GIM_1", "Hidden", "", ""], [564.225, "GIM_1", "Hidden", "", ""], [564.783, "GIM_1", "Farming/foraging", "", ""], [598.655, "GIM_1", "Farming/foraging", "", ""], [599.251, "GIM_1", "Hidden", "", ""], [600.981, "GIM_1", "Hidden", "", ""], [601.406, "GIM_1", "Farming/foraging", "", ""], [607.405, "GIM_1", "Farming/foraging", "", ""], [607.655, "GIM_1", "Hidden", "", ""], [611.992, "GIM_1", "Hidden", "", ""], [612.405, "GIM_1", "Farming/foraging", "", ""], [651.405, "GIM_1", "Farming/foraging", "", ""], [651.679, "GIM_1", "Hidden", "", ""], [668.931, "GIM_1", "Hidden", "", ""], [669.404, "GIM_1", "Farming/foraging", "", ""], [688.426, "GIM_1", "Farming/foraging", "", ""], [688.905, "GIM_1", "Hidden", "", ""], [690.405, "GIM_1", "Hidden", "", ""], [690.904, "GIM_1", "Farming/foraging", "", ""], [700.506, "GIM_1", "Farming/foraging", "", ""], [700.904, "GIM_1", "Hidden", "", ""], [706.432, "GIM_1", "Hidden", "", ""], [707.004, "GIM_1", "Farming/foraging", "", ""], [728.153, "GIM_1", "Farming/foraging", "", ""], [728.421, "GIM_1", "Hidden", "", ""], [750.935, "GIM_1", "Hidden", "", ""], [751.404, "GIM_1", "Farming/foraging", "", ""], [772.156, "GIM_1", "Farming/foraging", "", ""], [772.695, "GIM_1", "Hidden", "", ""], [779.683, "GIM_1", "Hidden", "", ""], [780.158, "GIM_1", "Farming/foraging", "", ""], [802.165, "GIM_1", "Farming/foraging", "", ""], [802.904, "GIM_1", "Hidden", "", ""], [804.658, "GIM_1", "Hidden", "", ""], [805.172, "GIM_1", "Farming/foraging", "", ""], [825.154, "GIM_1", "Farming/foraging", "", ""], [825.425, "GIM_1", "Hidden", "", ""], [831.935, "GIM_1", "Hidden", "", ""], [832.656, "GIM_1", "Farming/foraging", "", ""], [885.253, "GIM_1", "Farming/foraging", "", ""], [885.802, "GIM_1", "Hidden", "", ""], [894.672, "GIM_1", "Farming/foraging", "", ""], [894.672, "GIM_1", "Hidden", "", ""], [909.78, "GIM_1", "Farming/foraging", "", ""], [910.456, "GIM_1", "Hidden", "", ""], [914.47, "GIM_1", "Hidden", "", ""], [914.741, "GIM_1", "Farming/foraging", "", ""], [929.924, "GIM_1", "Farming/foraging", "", ""], [930.431, "GIM_1", "Hidden", "", ""], [949.422, "GIM_1", "Farming/foraging", "", ""], [949.422, "GIM_1", "Hidden", "", ""], [961.429, "GIM_1", "Farming/foraging", "", ""], [961.924, "GIM_1", "Hidden", "", ""], [971.427, "GIM_1", "Hidden", "", ""], [971.693, "GIM_1", "Farming/foraging", "", ""], [1026.16, "GIM_1", "Farming/foraging", "", ""], [1026.16, "GIM_1", "Hidden", "", ""], [1027.903, "GIM_1", "Hidden", "", ""], [1028.256, "GIM_1", "Farming/foraging", "", ""], [1033.458, "GIM_1", "Farming/foraging", "", ""], [1033.903, "GIM_1", "Hidden", "", ""], [1046.405, "GIM_1", "Hidden", "", ""], [1046.687, "GIM_1", "Farming/foraging", "", ""], [1070.414, "GIM_1", "Farming/foraging", "", ""], [1070.952, "GIM_1", "Hidden", "", ""], [1071.415, "GIM_1", "Hidden", "", ""], [1071.938, "GIM_1", "Farming/foraging", "", ""], [1088.231, "GIM_1", "Farming/foraging", "", ""], [1088.941, "GIM_1", "Aggression", "Heterospecific|Wrasse", ""], [1089.939, "GIM_1", "Aggression", "Heterospecific|Wrasse", ""], [1091.414, "GIM_1", "Farming/foraging", "", ""], [1107.192, "GIM_1", "Farming/foraging", "", ""], [1107.915, "GIM_1", "Hidden", "", ""], [1137.192, "GIM_1", "Hidden", "", ""], [1137.665, "GIM_1", "Farming/foraging", "", ""], [1141.667, "GIM_1", "Farming/foraging", "", ""], [1142.185, "GIM_1", "Hidden", "", ""], [1147.203, "GIM_1", "Hidden", "", ""], [1147.665, "GIM_1", "Farming/foraging", "", ""], [1182.667, "GIM_1", "Farming/foraging", "", ""], [1183.195, "GIM_1", "Hidden", "", ""], [1191.669, "GIM_1", "Farming/foraging", "", ""], [1191.669, "GIM_1", "Hidden", "", ""], [1198.668, "GIM_1", "Farming/foraging", "", ""]], "observation time interval": [300.0, 1200.0], "independent_variables": {"Atoll": " PB", "Island": "\nGrande_ile_Mapou", "Treatment": " Rats", "Surge": "High", "Territory": "1"}, "visualize_spectrogram": false, "visualize_waveform": false, "close_behaviors_between_videos": false, "media_info": {"length": {"D:/Chagos_2021/Data/Behaviour/Videos/Peros_Banhos/Grande_ile_Mapou/Camera_1/Mapou_C1_1.MP4": 1061.01, "D:/Chagos_2021/Data/Behaviour/Videos/Peros_Banhos/Grande_ile_Mapou/Camera_1/Mapou_C1_2.MP4": 503.59}, "fps": {"D:/Chagos_2021/Data/Behaviour/Videos/Peros_Banhos/Grande_ile_Mapou/Camera_1/Mapou_C1_1.MP4": 30.0, "D:/Chagos_2021/Data/Behaviour/Videos/Peros_Banhos/Grande_ile_Mapou/Camera_1/Mapou_C1_2.MP4": 30.0}, "hasVideo": {"D:/Chagos_2021/Data/Behaviour/Videos/Peros_Banhos/Grande_ile_Mapou/Camera_1/Mapou_C1_1.MP4": true, "D:/Chagos_2021/Data/Behaviour/Videos/Peros_Banhos/Grande_ile_Mapou/Camera_1/Mapou_C1_2.MP4": true}, "hasAudio": {"D:/Chagos_2021/Data/Behaviour/Videos/Peros_Banhos/Grande_ile_Mapou/Camera_1/Mapou_C1_1.MP4": true, "D:/Chagos_2021/Data/Behaviour/Videos/Peros_Banhos/Grande_ile_Mapou/Camera_1/Mapou_C1_2.MP4": true}, "offset": {"1": 0.0}}}, "GIM_3": {"file": {"1": ["D:/Chagos_2021/Data/Behaviour/Videos/Peros_Banhos/Grande_ile_Mapou/Camera_3/Mapou_C3_1.MP4", "D:/Chagos_2021/Data/Behaviour/Videos/Peros_Banhos/Grande_ile_Mapou/Camera_3/Mapou_C3_2.MP4"], "2": [], "3": [], "4": [], "5": [], "6": [], "7": [], "8": []}, "type": "MEDIA", "date": "2021-07-09T11:42:18", "description": "", "time offset": 0.0, "events": [[300.0, "GIM_3", "Farming/foraging", "", ""], [313.153, "GIM_3", "Farming/foraging", "", ""], [313.653, "GIM_3", "Hidden", "", ""], [317.153, "GIM_3", "Hidden", "", ""], [317.653, "GIM_3", "Farming/foraging", "", ""], [354.969, "GIM_3", "Farming/foraging", "", ""], [355.223, "GIM_3", "Hidden", "", ""], [366.758, "GIM_3", "Hidden", "", ""], [367.223, "GIM_3", "Farming/foraging", "", ""], [368.744, "GIM_3", "Farming/foraging", "", ""], [369.345, "GIM_3", "Aggression", "Heterospecific|Damselfish", ""], [369.903, "GIM_3", "Aggression", "Heterospecific|Damselfish", ""], [370.152, "GIM_3", "Farming/foraging", "", ""], [398.906, "GIM_3", "Farming/foraging", "", ""], [399.193, "GIM_3", "Hidden", "", ""], [402.926, "GIM_3", "Hidden", "", ""], [403.403, "GIM_3", "Farming/foraging", "", ""], [430.404, "GIM_3", "Farming/foraging", "", ""], [430.921, "GIM_3", "Aggression", "Heterospecific|Damselfish", ""], [431.904, "GIM_3", "Aggression", "Heterospecific|Damselfish", ""], [432.434, "GIM_3", "Farming/foraging", "", ""], [434.404, "GIM_3", "Farming/foraging", "", ""], [434.659, "GIM_3", "Hidden", "", ""], [440.968, "GIM_3", "Hidden", "", ""], [441.446, "GIM_3", "Farming/foraging", "", ""], [448.656, "GIM_3", "Farming/foraging", "", ""], [448.932, "GIM_3", "Hidden", "", ""], [451.154, "GIM_3", "Hidden", "", ""], [451.694, "GIM_3", "Farming/foraging", "", ""], [460.683, "GIM_3", "Farming/foraging", "", ""], [461.156, "GIM_3", "Hidden", "", ""], [463.702, "GIM_3", "Hidden", "", ""], [464.157, "GIM_3", "Farming/foraging", "", ""], [480.182, "GIM_3", "Farming/foraging", "", ""], [480.694, "GIM_3", "Hidden", "", ""], [484.157, "GIM_3", "Farming/foraging", "", ""], [484.157, "GIM_3", "Hidden", "", ""], [491.156, "GIM_3", "Farming/foraging", "", ""], [491.682, "GIM_3", "Hidden", "", ""], [493.655, "GIM_3", "Hidden", "", ""], [494.186, "GIM_3", "Farming/foraging", "", ""], [500.195, "GIM_3", "Farming/foraging", "", ""], [500.658, "GIM_3", "Hidden", "", ""], [502.727, "GIM_3", "Hidden", "", ""], [503.156, "GIM_3", "Farming/foraging", "", ""], [513.436, "GIM_3", "Farming/foraging", "", ""], [514.404, "GIM_3", "Aggression", "Unknown|Unknown", ""], [515.189, "GIM_3", "Aggression", "Unknown|Unknown", ""], [516.174, "GIM_3", "Farming/foraging", "", ""], [526.66, "GIM_3", "Farming/foraging", "", ""], [526.66, "GIM_3", "Hidden", "", ""], [529.407, "GIM_3", "Hidden", "", ""], [529.904, "GIM_3", "Farming/foraging", "", ""], [540.155, "GIM_3", "Farming/foraging", "", ""], [540.155, "GIM_3", "Hidden", "", ""], [547.153, "GIM_3", "Hidden", "", ""], [547.407, "GIM_3", "Farming/foraging", "", ""], [578.655, "GIM_3", "Farming/foraging", "", ""], [578.981, "GIM_3", "Hidden", "", ""], [592.157, "GIM_3", "Hidden", "", ""], [592.687, "GIM_3", "Farming/foraging", "", ""], [609.183, "GIM_3", "Farming/foraging", "", ""], [609.908, "GIM_3", "Hidden", "", ""], [617.684, "GIM_3", "Hidden", "", ""], [618.428, "GIM_3", "Farming/foraging", "", ""], [630.657, "GIM_3", "Farming/foraging", "", ""], [631.178, "GIM_3", "Hidden", "", ""], [636.455, "GIM_3", "Hidden", "", ""], [636.737, "GIM_3", "Farming/foraging", "", ""], [676.157, "GIM_3", "Farming/foraging", "", ""], [676.68, "GIM_3", "Hidden", "", ""], [680.684, "GIM_3", "Farming/foraging", "", ""], [680.684, "GIM_3", "Hidden", "", ""], [699.177, "GIM_3", "Farming/foraging", "", ""], [699.727, "GIM_3", "Hidden", "", ""], [701.481, "GIM_3", "Hidden", "", ""], [702.027, "GIM_3", "Farming/foraging", "", ""], [739.67, "GIM_3", "Farming/foraging", "", ""], [740.249, "GIM_3", "Hidden", "", ""], [744.455, "GIM_3", "Hidden", "", ""], [744.905, "GIM_3", "Farming/foraging", "", ""], [761.936, "GIM_3", "Farming/foraging", "", ""], [761.936, "GIM_3", "Hidden", "", ""], [772.035, "GIM_3", "Hidden", "", ""], [772.41, "GIM_3", "Farming/foraging", "", ""], [792.182, "GIM_3", "Farming/foraging", "", ""], [792.908, "GIM_3", "Aggression", "Unknown|Unknown", ""], [795.156, "GIM_3", "Aggression", "Unknown|Unknown", ""], [795.43, "GIM_3", "Hidden", "", ""], [855.653, "GIM_3", "Hidden", "", ""], [856.154, "GIM_3", "Chased", "Conspecific|Lacrymatus", ""], [857.155, "GIM_3", "Chased", "Conspecific|Lacrymatus", ""], [857.155, "GIM_3", "Farming/foraging", "", ""], [870.769, "GIM_3", "Farming/foraging", "", ""], [871.181, "GIM_3", "Hidden", "", ""], [878.404, "GIM_3", "Hidden", "", ""], [878.789, "GIM_3", "Farming/foraging", "", ""], [885.902, "GIM_3", "Farming/foraging", "", ""], [886.404, "GIM_3", "Aggression", "Heterospecific|Tang", ""], [887.402, "GIM_3", "Aggression", "Heterospecific|Tang", ""], [887.902, "GIM_3", "Farming/foraging", "", ""], [921.881, "GIM_3", "Farming/foraging", "", ""], [923.402, "GIM_3", "Aggression", "Heterospecific|Damselfish", ""], [923.903, "GIM_3", "Aggression", "Heterospecific|Damselfish", ""], [924.155, "GIM_3", "Farming/foraging", "", ""], [932.936, "GIM_3", "Farming/foraging", "", ""], [933.404, "GIM_3", "Hidden", "", ""], [939.281, "GIM_3", "Hidden", "", ""], [939.699, "GIM_3", "Farming/foraging", "", ""], [989.177, "GIM_3", "Farming/foraging", "", ""], [989.656, "GIM_3", "Hidden", "", ""], [997.654, "GIM_3", "Hidden", "", ""], [998.181, "GIM_3", "Farming/foraging", "", ""], [1020.966, "GIM_3", "Farming/foraging", "", ""], [1021.407, "GIM_3", "Hidden", "", ""], [1024.155, "GIM_3", "Hidden", "", ""], [1024.692, "GIM_3", "Farming/foraging", "", ""], [1027.42, "GIM_3", "Farming/foraging", "", ""], [1027.983, "GIM_3", "Hidden", "", ""], [1030.907, "GIM_3", "Hidden", "", ""], [1031.199, "GIM_3", "Farming/foraging", "", ""], [1050.405, "GIM_3", "Farming/foraging", "", ""], [1050.934, "GIM_3", "Hidden", "", ""], [1061.941, "GIM_3", "Hidden", "", ""], [1062.414, "GIM_3", "Farming/foraging", "", ""], [1093.704, "GIM_3", "Farming/foraging", "", ""], [1093.704, "GIM_3", "Hidden", "", ""], [1102.165, "GIM_3", "Hidden", "", ""], [1102.677, "GIM_3", "Farming/foraging", "", ""], [1107.695, "GIM_3", "Farming/foraging", "", ""], [1108.415, "GIM_3", "Hidden", "", ""], [1109.693, "GIM_3", "Hidden", "", ""], [1110.167, "GIM_3", "Farming/foraging", "", ""], [1114.69, "GIM_3", "Farming/foraging", "", ""], [1115.29, "GIM_3", "Hidden", "", ""], [1125.686, "GIM_3", "Hidden", "", ""], [1126.165, "GIM_3", "Farming/foraging", "", ""], [1133.165, "GIM_3", "Farming/foraging", "", ""], [1133.687, "GIM_3", "Hidden", "", ""], [1141.414, "GIM_3", "Hidden", "", ""], [1141.68, "GIM_3", "Farming/foraging", "", ""], [1145.685, "GIM_3", "Farming/foraging", "", ""], [1146.165, "GIM_3", "Hidden", "", ""], [1151.679, "GIM_3", "Hidden", "", ""], [1152.166, "GIM_3", "Farming/foraging", "", ""], [1155.681, "GIM_3", "Farming/foraging", "", ""], [1156.166, "GIM_3", "Hidden", "", ""], [1159.167, "GIM_3", "Hidden", "", ""], [1159.7, "GIM_3", "Farming/foraging", "", ""], [1187.693, "GIM_3", "Farming/foraging", "", ""], [1188.665, "GIM_3", "Hidden", "", ""], [1193.166, "GIM_3", "Hidden", "", ""], [1193.685, "GIM_3", "Farming/foraging", "", ""], [1199.165, "GIM_3", "Farming/foraging", "", ""]], "observation time interval": [300.0, 1200.0], "independent_variables": {"Atoll": " PB", "Island": "\nGrande_ile_Mapou", "Treatment": " Rats", "Surge": "High", "Territory": "2"}, "visualize_spectrogram": false, "visualize_waveform": false, "close_behaviors_between_videos": false, "media_info": {"length": {"D:/Chagos_2021/Data/Behaviour/Videos/Peros_Banhos/Grande_ile_Mapou/Camera_3/Mapou_C3_1.MP4": 1061.01, "D:/Chagos_2021/Data/Behaviour/Videos/Peros_Banhos/Grande_ile_Mapou/Camera_3/Mapou_C3_2.MP4": 246.89}, "fps": {"D:/Chagos_2021/Data/Behaviour/Videos/Peros_Banhos/Grande_ile_Mapou/Camera_3/Mapou_C3_1.MP4": 30.0, "D:/Chagos_2021/Data/Behaviour/Videos/Peros_Banhos/Grande_ile_Mapou/Camera_3/Mapou_C3_2.MP4": 30.0}, "hasVideo": {"D:/Chagos_2021/Data/Behaviour/Videos/Peros_Banhos/Grande_ile_Mapou/Camera_3/Mapou_C3_1.MP4": true, "D:/Chagos_2021/Data/Behaviour/Videos/Peros_Banhos/Grande_ile_Mapou/Camera_3/Mapou_C3_2.MP4": true}, "hasAudio": {"D:/Chagos_2021/Data/Behaviour/Videos/Peros_Banhos/Grande_ile_Mapou/Camera_3/Mapou_C3_1.MP4": true, "D:/Chagos_2021/Data/Behaviour/Videos/Peros_Banhos/Grande_ile_Mapou/Camera_3/Mapou_C3_2.MP4": true}, "offset": {"1": 0.0}}}, "GIM_4": {"file": {"1": ["D:/Chagos_2021/Data/Behaviour/Videos/Peros_Banhos/Grande_ile_Mapou/Camera_4/Mapou_C4_1.MP4", "D:/Chagos_2021/Data/Behaviour/Videos/Peros_Banhos/Grande_ile_Mapou/Camera_4/Mapou_C4_2.MP4"], "2": [], "3": [], "4": [], "5": [], "6": [], "7": [], "8": []}, "type": "MEDIA", "date": "2021-07-09T12:12:23", "description": "", "time offset": 0.0, "events": [[300.0, "GIM_4", "Farming/foraging", "", ""], [355.795, "GIM_4", "Farming/foraging", "", ""], [356.403, "GIM_4", "Aggression", "Heterospecific|Tang", ""], [357.152, "GIM_4", "Aggression", "Heterospecific|Tang", ""], [357.902, "GIM_4", "Farming/foraging", "", ""], [430.651, "GIM_4", "Farming/foraging", "", ""], [430.901, "GIM_4", "Hidden", "", ""], [432.152, "GIM_4", "Hidden", "", ""], [432.402, "GIM_4", "Farming/foraging", "", ""], [434.902, "GIM_4", "Farming/foraging", "", ""], [435.152, "GIM_4", "Aggression", "Heterospecific|Damselfish", ""], [436.152, "GIM_4", "Aggression", "Heterospecific|Damselfish", ""], [436.652, "GIM_4", "Farming/foraging", "", ""], [438.902, "GIM_4", "Farming/foraging", "", ""], [438.902, "GIM_4", "Hidden", "", ""], [441.902, "GIM_4", "Hidden", "", ""], [442.152, "GIM_4", "Farming/foraging", "", ""], [446.154, "GIM_4", "Farming/foraging", "", ""], [446.651, "GIM_4", "Hidden", "", ""], [450.151, "GIM_4", "Hidden", "", ""], [450.653, "GIM_4", "Farming/foraging", "", ""], [452.653, "GIM_4", "Farming/foraging", "", ""], [452.653, "GIM_4", "Hidden", "", ""], [461.401, "GIM_4", "Hidden", "", ""], [462.651, "GIM_4", "Aggression", "Heterospecific|Damselfish", ""], [463.652, "GIM_4", "Aggression", "Heterospecific|Damselfish", ""], [464.652, "GIM_4", "Farming/foraging", "", ""], [468.652, "GIM_4", "Farming/foraging", "", ""], [468.902, "GIM_4", "Hidden", "", ""], [474.653, "GIM_4", "Hidden", "", ""], [475.151, "GIM_4", "Farming/foraging", "", ""], [485.902, "GIM_4", "Farming/foraging", "", ""], [486.152, "GIM_4", "Hidden", "", ""], [496.652, "GIM_4", "Hidden", "", ""], [497.152, "GIM_4", "Farming/foraging", "", ""], [508.152, "GIM_4", "Farming/foraging", "", ""], [508.903, "GIM_4", "Hidden", "", ""], [516.402, "GIM_4", "Hidden", "", ""], [516.901, "GIM_4", "Farming/foraging", "", ""], [546.653, "GIM_4", "Farming/foraging", "", ""], [546.653, "GIM_4", "Hidden", "", ""], [551.439, "GIM_4", "Hidden", "", ""], [551.901, "GIM_4", "Farming/foraging", "", ""], [575.237, "GIM_4", "Farming/foraging", "", ""], [575.718, "GIM_4", "Aggression", "Heterospecific|Wrasse", ""], [576.175, "GIM_4", "Aggression", "Heterospecific|Wrasse", ""], [577.236, "GIM_4", "Farming/foraging", "", ""], [604.701, "GIM_4", "Farming/foraging", "", ""], [605.297, "GIM_4", "Hidden", "", ""], [605.382, "GIM_4", "Hidden", "", ""], [607.656, "GIM_4", "Farming/foraging", "", ""], [626.654, "GIM_4", "Farming/foraging", "", ""], [627.152, "GIM_4", "Aggression", "Conspecific|Lacrymatus", ""], [627.902, "GIM_4", "Aggression", "Conspecific|Lacrymatus", ""], [628.152, "GIM_4", "Farming/foraging", "", ""], [635.652, "GIM_4", "Farming/foraging", "", ""], [636.152, "GIM_4", "Hidden", "", ""], [661.904, "GIM_4", "Farming/foraging", "", ""], [661.904, "GIM_4", "Hidden", "", ""], [668.154, "GIM_4", "Farming/foraging", "", ""], [669.903, "GIM_4", "Aggression", "Conspecific|Lacrymatus", ""], [672.153, "GIM_4", "Aggression", "Conspecific|Lacrymatus", ""], [672.654, "GIM_4", "Farming/foraging", "", ""], [680.655, "GIM_4", "Farming/foraging", "", ""], [681.192, "GIM_4", "Hidden", "", ""], [691.726, "GIM_4", "Hidden", "", ""], [692.156, "GIM_4", "Farming/foraging", "", ""], [709.655, "GIM_4", "Farming/foraging", "", ""], [710.166, "GIM_4", "Hidden", "", ""], [713.657, "GIM_4", "Hidden", "", ""], [714.176, "GIM_4", "Farming/foraging", "", ""], [746.156, "GIM_4", "Farming/foraging", "", ""], [746.69, "GIM_4", "Aggression", "Conspecific|Lacrymatus", ""], [747.201, "GIM_4", "Aggression", "Conspecific|Lacrymatus", ""], [747.679, "GIM_4", "Farming/foraging", "", ""], [757.459, "GIM_4", "Farming/foraging", "", ""], [757.902, "GIM_4", "Hidden", "", ""], [760.77, "GIM_4", "Hidden", "", ""], [761.157, "GIM_4", "Farming/foraging", "", ""], [768.155, "GIM_4", "Farming/foraging", "", ""], [768.679, "GIM_4", "Hidden", "", ""], [769.155, "GIM_4", "Hidden", "", ""], [769.681, "GIM_4", "Farming/foraging", "", ""], [823.186, "GIM_4", "Farming/foraging", "", ""], [823.186, "GIM_4", "Hidden", "", ""], [831.171, "GIM_4", "Hidden", "", ""], [832.657, "GIM_4", "Farming/foraging", "", ""], [837.171, "GIM_4", "Farming/foraging", "", ""], [837.171, "GIM_4", "Hidden", "", ""], [853.18, "GIM_4", "Hidden", "", ""], [853.919, "GIM_4", "Farming/foraging", "", ""], [857.949, "GIM_4", "Farming/foraging", "", ""], [858.403, "GIM_4", "Hidden", "", ""], [869.194, "GIM_4", "Hidden", "", ""], [869.794, "GIM_4", "Farming/foraging", "", ""], [915.156, "GIM_4", "Farming/foraging", "", ""], [915.409, "GIM_4", "Hidden", "", ""], [921.425, "GIM_4", "Hidden", "", ""], [921.906, "GIM_4", "Farming/foraging", "", ""], [935.182, "GIM_4", "Farming/foraging", "", ""], [935.774, "GIM_4", "Hidden", "", ""], [938.655, "GIM_4", "Hidden", "", ""], [939.181, "GIM_4", "Farming/foraging", "", ""], [982.176, "GIM_4", "Farming/foraging", "", ""], [982.655, "GIM_4", "Aggression", "Heterospecific|Parrotfish", ""], [983.655, "GIM_4", "Aggression", "Heterospecific|Parrotfish", ""], [984.184, "GIM_4", "Farming/foraging", "", ""], [994.436, "GIM_4", "Farming/foraging", "", ""], [994.436, "GIM_4", "Hidden", "", ""], [995.655, "GIM_4", "Hidden", "", ""], [995.942, "GIM_4", "Farming/foraging", "", ""], [1010.156, "GIM_4", "Farming/foraging", "", ""], [1010.682, "GIM_4", "Aggression", "Heterospecific|Tang", ""], [1011.656, "GIM_4", "Aggression", "Heterospecific|Tang", ""], [1012.403, "GIM_4", "Farming/foraging", "", ""], [1055.191, "GIM_4", "Farming/foraging", "", ""], [1055.663, "GIM_4", "Hidden", "", ""], [1060.301, "GIM_4", "Hidden", "", ""], [1060.592, "GIM_4", "Farming/foraging", "", ""], [1081.455, "GIM_4", "Farming/foraging", "", ""], [1081.917, "GIM_4", "Hidden", "", ""], [1095.681, "GIM_4", "Hidden", "", ""], [1095.94, "GIM_4", "Farming/foraging", "", ""], [1129.436, "GIM_4", "Farming/foraging", "", ""], [1130.064, "GIM_4", "Hidden", "", ""], [1136.918, "GIM_4", "Hidden", "", ""], [1137.199, "GIM_4", "Farming/foraging", "", ""], [1142.953, "GIM_4", "Farming/foraging", "", ""], [1143.451, "GIM_4", "Hidden", "", ""], [1146.774, "GIM_4", "Hidden", "", ""], [1147.468, "GIM_4", "Farming/foraging", "", ""], [1175.68, "GIM_4", "Farming/foraging", "", ""], [1176.045, "GIM_4", "Hidden", "", ""], [1183.966, "GIM_4", "Hidden", "", ""], [1184.448, "GIM_4", "Farming/foraging", "", ""], [1188.418, "GIM_4", "Farming/foraging", "", ""], [1188.921, "GIM_4", "Hidden", "", ""], [1193.668, "GIM_4", "Hidden", "", ""], [1193.943, "GIM_4", "Farming/foraging", "", ""], [1199.044, "GIM_4", "Farming/foraging", "", ""]], "observation time interval": [300.0, 1200.0], "independent_variables": {"Atoll": " PB", "Island": "\nGrande_ile_Mapou", "Treatment": " Rats", "Surge": "High", "Territory": "4"}, "visualize_spectrogram": false, "visualize_waveform": false, "close_behaviors_between_videos": false, "media_info": {"length": {"D:/Chagos_2021/Data/Behaviour/Videos/Peros_Banhos/Grande_ile_Mapou/Camera_4/Mapou_C4_1.MP4": 1061.01, "D:/Chagos_2021/Data/Behaviour/Videos/Peros_Banhos/Grande_ile_Mapou/Camera_4/Mapou_C4_2.MP4": 489.51}, "fps": {"D:/Chagos_2021/Data/Behaviour/Videos/Peros_Banhos/Grande_ile_Mapou/Camera_4/Mapou_C4_1.MP4": 30.0, "D:/Chagos_2021/Data/Behaviour/Videos/Peros_Banhos/Grande_ile_Mapou/Camera_4/Mapou_C4_2.MP4": 30.0}, "hasVideo": {"D:/Chagos_2021/Data/Behaviour/Videos/Peros_Banhos/Grande_ile_Mapou/Camera_4/Mapou_C4_1.MP4": true, "D:/Chagos_2021/Data/Behaviour/Videos/Peros_Banhos/Grande_ile_Mapou/Camera_4/Mapou_C4_2.MP4": true}, "hasAudio": {"D:/Chagos_2021/Data/Behaviour/Videos/Peros_Banhos/Grande_ile_Mapou/Camera_4/Mapou_C4_1.MP4": true, "D:/Chagos_2021/Data/Behaviour/Videos/Peros_Banhos/Grande_ile_Mapou/Camera_4/Mapou_C4_2.MP4": true}, "offset": {"1": 0.0}}}, "GIM_5": {"file": {"1": ["D:/Chagos_2021/Data/Behaviour/Videos/Peros_Banhos/Grande_ile_Mapou/Camera_5/Mapou_C5_1.MP4", "D:/Chagos_2021/Data/Behaviour/Videos/Peros_Banhos/Grande_ile_Mapou/Camera_5/Mapou_C5_2.MP4"], "2": [], "3": [], "4": [], "5": [], "6": [], "7": [], "8": []}, "type": "MEDIA", "date": "2021-07-09T14:33:43", "description": "", "time offset": 0.0, "events": [[300.0, "GIM_5", "Hidden", "", ""], [302.905, "GIM_5", "Hidden", "", ""], [303.177, "GIM_5", "Farming/foraging", "", ""], [330.942, "GIM_5", "Farming/foraging", "", ""], [331.666, "GIM_5", "Hidden", "", ""], [332.441, "GIM_5", "Hidden", "", ""], [332.906, "GIM_5", "Farming/foraging", "", ""], [341.155, "GIM_5", "Farming/foraging", "", ""], [341.416, "GIM_5", "Hidden", "", ""], [348.179, "GIM_5", "Hidden", "", ""], [348.655, "GIM_5", "Farming/foraging", "", ""], [369.157, "GIM_5", "Farming/foraging", "", ""], [370.183, "GIM_5", "Hidden", "", ""], [370.655, "GIM_5", "Hidden", "", ""], [370.93, "GIM_5", "Farming/foraging", "", ""], [375.157, "GIM_5", "Farming/foraging", "", ""], [375.434, "GIM_5", "Aggression", "Heterospecific|Damselfish", ""], [376.191, "GIM_5", "Aggression", "Heterospecific|Damselfish", ""], [376.657, "GIM_5", "Farming/foraging", "", ""], [440.657, "GIM_5", "Farming/foraging", "", ""], [440.928, "GIM_5", "Hidden", "", ""], [448.906, "GIM_5", "Hidden", "", ""], [449.169, "GIM_5", "Farming/foraging", "", ""], [503.904, "GIM_5", "Farming/foraging", "", ""], [504.181, "GIM_5", "Hidden", "", ""], [513.923, "GIM_5", "Hidden", "", ""], [514.405, "GIM_5", "Farming/foraging", "", ""], [521.674, "GIM_5", "Farming/foraging", "", ""], [522.421, "GIM_5", "Hidden", "", ""], [525.419, "GIM_5", "Hidden", "", ""], [525.905, "GIM_5", "Farming/foraging", "", ""], [588.919, "GIM_5", "Farming/foraging", "", ""], [589.403, "GIM_5", "Hidden", "", ""], [596.677, "GIM_5", "Hidden", "", ""], [602.901, "GIM_5", "Farming/foraging", "", ""], [603.402, "GIM_5", "Farming/foraging", "", ""], [603.654, "GIM_5", "Hidden", "", ""], [608.906, "GIM_5", "Hidden", "", ""], [609.176, "GIM_5", "Farming/foraging", "", ""], [611.435, "GIM_5", "Farming/foraging", "", ""], [611.912, "GIM_5", "Hidden", "", ""], [613.684, "GIM_5", "Hidden", "", ""], [614.158, "GIM_5", "Farming/foraging", "", ""], [617.906, "GIM_5", "Farming/foraging", "", ""], [618.179, "GIM_5", "Hidden", "", ""], [633.18, "GIM_5", "Hidden", "", ""], [633.926, "GIM_5", "Farming/foraging", "", ""], [637.409, "GIM_5", "Farming/foraging", "", ""], [637.693, "GIM_5", "Hidden", "", ""], [639.926, "GIM_5", "Hidden", "", ""], [640.404, "GIM_5", "Farming/foraging", "", ""], [697.406, "GIM_5", "Farming/foraging", "", ""], [697.673, "GIM_5", "Hidden", "", ""], [699.186, "GIM_5", "Hidden", "", ""], [699.659, "GIM_5", "Farming/foraging", "", ""], [722.427, "GIM_5", "Farming/foraging", "", ""], [722.905, "GIM_5", "Hidden", "", ""], [729.177, "GIM_5", "Hidden", "", ""], [729.919, "GIM_5", "Farming/foraging", "", ""], [745.402, "GIM_5", "Farming/foraging", "", ""], [746.153, "GIM_5", "Aggression", "Heterospecific|Tang", ""], [746.903, "GIM_5", "Aggression", "Heterospecific|Tang", ""], [747.468, "GIM_5", "Farming/foraging", "", ""], [750.403, "GIM_5", "Farming/foraging", "", ""], [751.653, "GIM_5", "Hidden", "", ""], [753.153, "GIM_5", "Hidden", "", ""], [754.154, "GIM_5", "Chased", "Heterospecific|Tang", ""], [756.901, "GIM_5", "Chased", "Heterospecific|Tang", ""], [757.652, "GIM_5", "Hidden", "", ""], [759.402, "GIM_5", "Hidden", "", ""], [759.902, "GIM_5", "Chased", "Heterospecific|Tang", ""], [760.652, "GIM_5", "Chased", "Heterospecific|Tang", ""], [761.403, "GIM_5", "Farming/foraging", "", ""], [768.403, "GIM_5", "Farming/foraging", "", ""], [769.152, "GIM_5", "Hidden", "", ""], [779.153, "GIM_5", "Hidden", "", ""], [779.651, "GIM_5", "Farming/foraging", "", ""], [808.407, "GIM_5", "Farming/foraging", "", ""], [809.156, "GIM_5", "Hidden", "", ""], [810.655, "GIM_5", "Hidden", "", ""], [811.677, "GIM_5", "Chased", "Heterospecific|Tang", ""], [813.938, "GIM_5", "Chased", "Heterospecific|Tang", ""], [814.683, "GIM_5", "Farming/foraging", "", ""], [835.677, "GIM_5", "Farming/foraging", "", ""], [836.173, "GIM_5", "Hidden", "", ""], [839.908, "GIM_5", "Hidden", "", ""], [840.43, "GIM_5", "Farming/foraging", "", ""], [846.43, "GIM_5", "Farming/foraging", "", ""], [847.931, "GIM_5", "Aggression", "Conspecific|Lacrymatus", ""], [849.301, "GIM_5", "Aggression", "Conspecific|Lacrymatus", ""], [851.184, "GIM_5", "Hidden", "", ""], [857.93, "GIM_5", "Hidden", "", ""], [858.682, "GIM_5", "Farming/foraging", "", ""], [882.428, "GIM_5", "Farming/foraging", "", ""], [883.188, "GIM_5", "Hidden", "", ""], [890.407, "GIM_5", "Hidden", "", ""], [891.155, "GIM_5", "Farming/foraging", "", ""], [893.408, "GIM_5", "Farming/foraging", "", ""], [893.686, "GIM_5", "Hidden", "", ""], [898.935, "GIM_5", "Hidden", "", ""], [899.692, "GIM_5", "Farming/foraging", "", ""], [904.935, "GIM_5", "Farming/foraging", "", ""], [905.407, "GIM_5", "Hidden", "", ""], [911.674, "GIM_5", "Hidden", "", ""], [912.154, "GIM_5", "Farming/foraging", "", ""], [930.681, "GIM_5", "Farming/foraging", "", ""], [931.156, "GIM_5", "Hidden", "", ""], [949.908, "GIM_5", "Hidden", "", ""], [950.178, "GIM_5", "Farming/foraging", "", ""], [955.426, "GIM_5", "Farming/foraging", "", ""], [956.179, "GIM_5", "Hidden", "", ""], [957.689, "GIM_5", "Hidden", "", ""], [959.176, "GIM_5", "Farming/foraging", "", ""], [981.407, "GIM_5", "Farming/foraging", "", ""], [981.673, "GIM_5", "Hidden", "", ""], [984.406, "GIM_5", "Hidden", "", ""], [985.908, "GIM_5", "Chased", "Heterospecific|Tang", ""], [986.925, "GIM_5", "Chased", "Heterospecific|Tang", ""], [987.675, "GIM_5", "Hidden", "", ""], [991.44, "GIM_5", "Hidden", "", ""], [991.907, "GIM_5", "Farming/foraging", "", ""], [1045.455, "GIM_5", "Farming/foraging", "", ""], [1045.681, "GIM_5", "Chased", "Conspecific|Lacrymatus", ""], [1046.933, "GIM_5", "Chased", "Conspecific|Lacrymatus", ""], [1047.706, "GIM_5", "Farming/foraging", "", ""], [1117.181, "GIM_5", "Farming/foraging", "", ""], [1117.479, "GIM_5", "Hidden", "", ""], [1118.97, "GIM_5", "Hidden", "", ""], [1119.433, "GIM_5", "Farming/foraging", "", ""], [1137.714, "GIM_5", "Farming/foraging", "", ""], [1138.473, "GIM_5", "Hidden", "", ""], [1142.211, "GIM_5", "Hidden", "", ""], [1142.682, "GIM_5", "Farming/foraging", "", ""], [1170.464, "GIM_5", "Farming/foraging", "", ""], [1170.933, "GIM_5", "Aggression", "Heterospecific|Tang", ""], [1171.682, "GIM_5", "Aggression", "Heterospecific|Tang", ""], [1171.931, "GIM_5", "Farming/foraging", "", ""], [1187.431, "GIM_5", "Farming/foraging", "", ""], [1187.708, "GIM_5", "Hidden", "", ""], [1189.206, "GIM_5", "Hidden", "", ""], [1189.949, "GIM_5", "Farming/foraging", "", ""], [1199.433, "GIM_5", "Farming/foraging", "", ""]], "observation time interval": [300.0, 1200.0], "independent_variables": {"Atoll": " PB", "Island": "\nGrande_ile_Mapou", "Treatment": " Rats", "Surge": "High", "Territory": "5"}, "visualize_spectrogram": false, "visualize_waveform": false, "close_behaviors_between_videos": false, "media_info": {"length": {"D:/Chagos_2021/Data/Behaviour/Videos/Peros_Banhos/Grande_ile_Mapou/Camera_5/Mapou_C5_1.MP4": 796.5, "D:/Chagos_2021/Data/Behaviour/Videos/Peros_Banhos/Grande_ile_Mapou/Camera_5/Mapou_C5_2.MP4": 518.66}, "fps": {"D:/Chagos_2021/Data/Behaviour/Videos/Peros_Banhos/Grande_ile_Mapou/Camera_5/Mapou_C5_1.MP4": 60.0, "D:/Chagos_2021/Data/Behaviour/Videos/Peros_Banhos/Grande_ile_Mapou/Camera_5/Mapou_C5_2.MP4": 60.0}, "hasVideo": {"D:/Chagos_2021/Data/Behaviour/Videos/Peros_Banhos/Grande_ile_Mapou/Camera_5/Mapou_C5_1.MP4": true, "D:/Chagos_2021/Data/Behaviour/Videos/Peros_Banhos/Grande_ile_Mapou/Camera_5/Mapou_C5_2.MP4": true}, "hasAudio": {"D:/Chagos_2021/Data/Behaviour/Videos/Peros_Banhos/Grande_ile_Mapou/Camera_5/Mapou_C5_1.MP4": true, "D:/Chagos_2021/Data/Behaviour/Videos/Peros_Banhos/Grande_ile_Mapou/Camera_5/Mapou_C5_2.MP4": true}, "offset": {"1": 0.0}}}, "GIM_6": {"file": {"1": ["D:/Chagos_2021/Data/Behaviour/Videos/Peros_Banhos/Grande_ile_Mapou/Camera_6/Mapou_C6_1.MP4", "D:/Chagos_2021/Data/Behaviour/Videos/Peros_Banhos/Grande_ile_Mapou/Camera_6/Mapou_C6_2.MP4"], "2": [], "3": [], "4": [], "5": [], "6": [], "7": [], "8": []}, "type": "MEDIA", "date": "2021-07-09T15:04:44", "description": "", "time offset": 0.0, "events": [[300.0, "GIM_6", "Farming/foraging", "", ""], [305.902, "GIM_6", "Farming/foraging", "", ""], [306.153, "GIM_6", "Hidden", "", ""], [310.653, "GIM_6", "Hidden", "", ""], [311.152, "GIM_6", "Farming/foraging", "", ""], [317.901, "GIM_6", "Farming/foraging", "", ""], [318.152, "GIM_6", "Hidden", "", ""], [320.154, "GIM_6", "Hidden", "", ""], [320.652, "GIM_6", "Farming/foraging", "", ""], [329.903, "GIM_6", "Farming/foraging", "", ""], [330.402, "GIM_6", "Hidden", "", ""], [331.402, "GIM_6", "Hidden", "", ""], [331.653, "GIM_6", "Farming/foraging", "", ""], [336.154, "GIM_6", "Farming/foraging", "", ""], [336.651, "GIM_6", "Hidden", "", ""], [347.403, "GIM_6", "Hidden", "", ""], [347.902, "GIM_6", "Farming/foraging", "", ""], [348.192, "GIM_6", "Farming/foraging", "", ""], [349.152, "GIM_6", "Aggression", "Heterospecific|Damselfish", ""], [350.654, "GIM_6", "Aggression", "Heterospecific|Damselfish", ""], [351.401, "GIM_6", "Farming/foraging", "", ""], [372.156, "GIM_6", "Farming/foraging", "", ""], [372.156, "GIM_6", "Hidden", "", ""], [375.202, "GIM_6", "Hidden", "", ""], [375.656, "GIM_6", "Farming/foraging", "", ""], [385.192, "GIM_6", "Farming/foraging", "", ""], [387.675, "GIM_6", "Hidden", "", ""], [403.4, "GIM_6", "Hidden", "", ""], [403.651, "GIM_6", "Farming/foraging", "", ""], [407.901, "GIM_6", "Farming/foraging", "", ""], [408.4, "GIM_6", "Hidden", "", ""], [431.9, "GIM_6", "Hidden", "", ""], [432.401, "GIM_6", "Farming/foraging", "", ""], [434.901, "GIM_6", "Farming/foraging", "", ""], [435.4, "GIM_6", "Hidden", "", ""], [458.4, "GIM_6", "Hidden", "", ""], [458.9, "GIM_6", "Farming/foraging", "", ""], [466.149, "GIM_6", "Farming/foraging", "", ""], [466.649, "GIM_6", "Hidden", "", ""], [482.65, "GIM_6", "Hidden", "", ""], [483.15, "GIM_6", "Farming/foraging", "", ""], [489.9, "GIM_6", "Farming/foraging", "", ""], [490.401, "GIM_6", "Hidden", "", ""], [494.4, "GIM_6", "Hidden", "", ""], [495.15, "GIM_6", "Aggression", "Heterospecific|Damselfish", ""], [496.9, "GIM_6", "Aggression", "Heterospecific|Damselfish", ""], [497.399, "GIM_6", "Farming/foraging", "", ""], [504.9, "GIM_6", "Farming/foraging", "", ""], [505.899, "GIM_6", "Hidden", "", ""], [538.15, "GIM_6", "Hidden", "", ""], [538.401, "GIM_6", "Farming/foraging", "", ""], [541.651, "GIM_6", "Farming/foraging", "", ""], [541.651, "GIM_6", "Hidden", "", ""], [552.9, "GIM_6", "Hidden", "", ""], [553.4, "GIM_6", "Farming/foraging", "", ""], [569.899, "GIM_6", "Farming/foraging", "", ""], [570.4, "GIM_6", "Hidden", "", ""], [583.15, "GIM_6", "Hidden", "", ""], [583.4, "GIM_6", "Farming/foraging", "", ""], [588.4, "GIM_6", "Farming/foraging", "", ""], [588.9, "GIM_6", "Hidden", "", ""], [620.9, "GIM_6", "Hidden", "", ""], [621.4, "GIM_6", "Farming/foraging", "", ""], [633.899, "GIM_6", "Farming/foraging", "", ""], [634.4, "GIM_6", "Hidden", "", ""], [661.9, "GIM_6", "Hidden", "", ""], [662.4, "GIM_6", "Farming/foraging", "", ""], [680.9, "GIM_6", "Farming/foraging", "", ""], [681.399, "GIM_6", "Hidden", "", ""], [690.15, "GIM_6", "Hidden", "", ""], [690.4, "GIM_6", "Farming/foraging", "", ""], [704.65, "GIM_6", "Farming/foraging", "", ""], [704.9, "GIM_6", "Hidden", "", ""], [709.901, "GIM_6", "Farming/foraging", "", ""], [709.901, "GIM_6", "Hidden", "", ""], [716.401, "GIM_6", "Farming/foraging", "", ""], [716.401, "GIM_6", "Hidden", "", ""], [720.65, "GIM_6", "Hidden", "", ""], [722.149, "GIM_6", "Farming/foraging", "", ""], [723.15, "GIM_6", "Farming/foraging", "", ""], [723.402, "GIM_6", "Hidden", "", ""], [737.492, "GIM_6", "Hidden", "", ""], [738.025, "GIM_6", "Farming/foraging", "", ""], [748.65, "GIM_6", "Farming/foraging", "", ""], [748.903, "GIM_6", "Hidden", "", ""], [760.93, "GIM_6", "Farming/foraging", "", ""], [760.93, "GIM_6", "Hidden", "", ""], [764.678, "GIM_6", "Farming/foraging", "", ""], [765.432, "GIM_6", "Aggression", "Heterospecific|Tang", ""], [766.427, "GIM_6", "Aggression", "Heterospecific|Tang", ""], [766.903, "GIM_6", "Farming/foraging", "", ""], [773.033, "GIM_6", "Farming/foraging", "", ""], [773.975, "GIM_6", "Hidden", "", ""], [795.904, "GIM_6", "Hidden", "", ""], [796.441, "GIM_6", "Farming/foraging", "", ""], [807.404, "GIM_6", "Farming/foraging", "", ""], [807.404, "GIM_6", "Hidden", "", ""], [814.671, "GIM_6", "Farming/foraging", "", ""], [814.671, "GIM_6", "Hidden", "", ""], [821.902, "GIM_6", "Farming/foraging", "", ""], [822.424, "GIM_6", "Hidden", "", ""], [834.905, "GIM_6", "Hidden", "", ""], [835.422, "GIM_6", "Farming/foraging", "", ""], [845.903, "GIM_6", "Farming/foraging", "", ""], [846.423, "GIM_6", "Hidden", "", ""], [849.903, "GIM_6", "Hidden", "", ""], [850.451, "GIM_6", "Farming/foraging", "", ""], [854.424, "GIM_6", "Farming/foraging", "", ""], [854.904, "GIM_6", "Hidden", "", ""], [994.648, "GIM_6", "Hidden", "", ""], [995.397, "GIM_6", "Farming/foraging", "", ""], [1199.712, "GIM_6", "Farming/foraging", "", ""]], "observation time interval": [300.0, 1200.0], "independent_variables": {"Atoll": " PB", "Island": "\nGrande_ile_Mapou", "Treatment": " Rats", "Surge": "High", "Territory": "6"}, "visualize_spectrogram": false, "visualize_waveform": false, "close_behaviors_between_videos": false, "media_info": {"length": {"D:/Chagos_2021/Data/Behaviour/Videos/Peros_Banhos/Grande_ile_Mapou/Camera_6/Mapou_C6_1.MP4": 1060.5, "D:/Chagos_2021/Data/Behaviour/Videos/Peros_Banhos/Grande_ile_Mapou/Camera_6/Mapou_C6_2.MP4": 214.57}, "fps": {"D:/Chagos_2021/Data/Behaviour/Videos/Peros_Banhos/Grande_ile_Mapou/Camera_6/Mapou_C6_1.MP4": 30.0, "D:/Chagos_2021/Data/Behaviour/Videos/Peros_Banhos/Grande_ile_Mapou/Camera_6/Mapou_C6_2.MP4": 30.0}, "hasVideo": {"D:/Chagos_2021/Data/Behaviour/Videos/Peros_Banhos/Grande_ile_Mapou/Camera_6/Mapou_C6_1.MP4": true, "D:/Chagos_2021/Data/Behaviour/Videos/Peros_Banhos/Grande_ile_Mapou/Camera_6/Mapou_C6_2.MP4": true}, "hasAudio": {"D:/Chagos_2021/Data/Behaviour/Videos/Peros_Banhos/Grande_ile_Mapou/Camera_6/Mapou_C6_1.MP4": true, "D:/Chagos_2021/Data/Behaviour/Videos/Peros_Banhos/Grande_ile_Mapou/Camera_6/Mapou_C6_2.MP4": true}, "offset": {"1": 0.0}}}, "IL_1": {"file": {"1": ["D:/Chagos_2021/Data/Behaviour/Videos/Peros_Banhos/Ile_longue/Camera_1/Longue_C1_1.MP4", "D:/Chagos_2021/Data/Behaviour/Videos/Peros_Banhos/Ile_longue/Camera_1/Longue_C1_2.MP4"], "2": [], "3": [], "4": [], "5": [], "6": [], "7": [], "8": []}, "type": "MEDIA", "date": "2021-07-09T15:41:22", "description": "", "time offset": 0.0, "events": [[300.0, "IL_1", "Farming/foraging", "", ""], [305.157, "IL_1", "Farming/foraging", "", ""], [305.157, "IL_1", "Hidden", "", ""], [325.677, "IL_1", "Hidden", "", ""], [326.156, "IL_1", "Farming/foraging", "", ""], [338.688, "IL_1", "Aggression", "Heterospecific|Tang", ""], [338.688, "IL_1", "Farming/foraging", "", ""], [339.968, "IL_1", "Aggression", "Heterospecific|Tang", ""], [340.193, "IL_1", "Farming/foraging", "", ""], [354.154, "IL_1", "Farming/foraging", "", ""], [354.408, "IL_1", "Hidden", "", ""], [357.155, "IL_1", "Hidden", "", ""], [357.462, "IL_1", "Farming/foraging", "", ""], [417.944, "IL_1", "Farming/foraging", "", ""], [417.944, "IL_1", "Hidden", "", ""], [425.697, "IL_1", "Farming/foraging", "", ""], [425.697, "IL_1", "Hidden", "", ""], [427.439, "IL_1", "Farming/foraging", "", ""], [427.943, "IL_1", "Aggression", "Heterospecific|Wrasse", ""], [428.444, "IL_1", "Aggression", "Heterospecific|Wrasse", ""], [429.519, "IL_1", "Farming/foraging", "", ""], [457.406, "IL_1", "Farming/foraging", "", ""], [457.923, "IL_1", "Hidden", "", ""], [459.933, "IL_1", "Hidden", "", ""], [460.406, "IL_1", "Farming/foraging", "", ""], [467.406, "IL_1", "Farming/foraging", "", ""], [467.671, "IL_1", "Aggression", "Conspecific|Lacrymatus", ""], [468.672, "IL_1", "Aggression", "Conspecific|Lacrymatus", ""], [469.688, "IL_1", "Hidden", "", ""], [470.499, "IL_1", "Hidden", "", ""], [472.174, "IL_1", "Farming/foraging", "", ""], [532.156, "IL_1", "Farming/foraging", "", ""], [532.902, "IL_1", "Aggression", "Heterospecific|Parrotfish", ""], [533.905, "IL_1", "Aggression", "Heterospecific|Parrotfish", ""], [534.404, "IL_1", "Farming/foraging", "", ""], [572.403, "IL_1", "Farming/foraging", "", ""], [572.902, "IL_1", "Hidden", "", ""], [583.903, "IL_1", "Hidden", "", ""], [584.653, "IL_1", "Farming/foraging", "", ""], [604.403, "IL_1", "Farming/foraging", "", ""], [605.403, "IL_1", "Aggression", "Heterospecific|Parrotfish", ""], [605.904, "IL_1", "Aggression", "Heterospecific|Parrotfish", ""], [606.404, "IL_1", "Farming/foraging", "", ""], [679.903, "IL_1", "Farming/foraging", "", ""], [680.442, "IL_1", "Hidden", "", ""], [685.412, "IL_1", "Hidden", "", ""], [685.691, "IL_1", "Farming/foraging", "", ""], [722.91, "IL_1", "Farming/foraging", "", ""], [723.167, "IL_1", "Hidden", "", ""], [735.929, "IL_1", "Hidden", "", ""], [736.405, "IL_1", "Farming/foraging", "", ""], [741.918, "IL_1", "Farming/foraging", "", ""], [742.524, "IL_1", "Hidden", "", ""], [948.908, "IL_1", "Hidden", "", ""], [949.659, "IL_1", "Farming/foraging", "", ""], [959.66, "IL_1", "Farming/foraging", "", ""], [960.278, "IL_1", "Aggression", "Conspecific|Lacrymatus", ""], [961.908, "IL_1", "Aggression", "Conspecific|Lacrymatus", ""], [962.927, "IL_1", "Hidden", "", ""], [997.905, "IL_1", "Hidden", "", ""], [999.402, "IL_1", "Farming/foraging", "", ""], [1033.153, "IL_1", "Farming/foraging", "", ""], [1033.654, "IL_1", "Hidden", "", ""], [1042.159, "IL_1", "Hidden", "", ""], [1042.447, "IL_1", "Farming/foraging", "", ""], [1044.213, "IL_1", "Farming/foraging", "", ""], [1045.44, "IL_1", "Aggression", "Heterospecific|Wrasse", ""], [1046.743, "IL_1", "Aggression", "Heterospecific|Wrasse", ""], [1046.923, "IL_1", "Farming/foraging", "", ""], [1060.605, "IL_1", "Farming/foraging", "", ""], [1061.01, "IL_1", "Hidden", "", ""], [1065.682, "IL_1", "Hidden", "", ""], [1066.165, "IL_1", "Farming/foraging", "", ""], [1101.431, "IL_1", "Farming/foraging", "", ""], [1102.165, "IL_1", "Hidden", "", ""], [1114.667, "IL_1", "Hidden", "", ""], [1121.666, "IL_1", "Farming/foraging", "", ""], [1124.421, "IL_1", "Farming/foraging", "", ""], [1125.162, "IL_1", "Hidden", "", ""], [1156.916, "IL_1", "Hidden", "", ""], [1157.417, "IL_1", "Farming/foraging", "", ""], [1166.666, "IL_1", "Farming/foraging", "", ""], [1166.666, "IL_1", "Hidden", "", ""], [1173.433, "IL_1", "Hidden", "", ""], [1176.663, "IL_1", "Farming/foraging", "", ""], [1183.666, "IL_1", "Farming/foraging", "", ""], [1184.184, "IL_1", "Hidden", "", ""], [1199.667, "IL_1", "Hidden", "", ""]], "observation time interval": [300.0, 1200.0], "independent_variables": {"Atoll": " PB", "Island": "\nIle_Longue", "Treatment": "Birds", "Surge": "High", "Territory": "1"}, "visualize_spectrogram": false, "visualize_waveform": false, "close_behaviors_between_videos": false, "media_info": {"length": {"D:/Chagos_2021/Data/Behaviour/Videos/Peros_Banhos/Ile_longue/Camera_1/Longue_C1_1.MP4": 1061.01, "D:/Chagos_2021/Data/Behaviour/Videos/Peros_Banhos/Ile_longue/Camera_1/Longue_C1_2.MP4": 287.94}, "fps": {"D:/Chagos_2021/Data/Behaviour/Videos/Peros_Banhos/Ile_longue/Camera_1/Longue_C1_1.MP4": 30.0, "D:/Chagos_2021/Data/Behaviour/Videos/Peros_Banhos/Ile_longue/Camera_1/Longue_C1_2.MP4": 30.0}, "hasVideo": {"D:/Chagos_2021/Data/Behaviour/Videos/Peros_Banhos/Ile_longue/Camera_1/Longue_C1_1.MP4": true, "D:/Chagos_2021/Data/Behaviour/Videos/Peros_Banhos/Ile_longue/Camera_1/Longue_C1_2.MP4": true}, "hasAudio": {"D:/Chagos_2021/Data/Behaviour/Videos/Peros_Banhos/Ile_longue/Camera_1/Longue_C1_1.MP4": true, "D:/Chagos_2021/Data/Behaviour/Videos/Peros_Banhos/Ile_longue/Camera_1/Longue_C1_2.MP4": true}, "offset": {"1": 0.0}}}, "IL_2": {"file": {"1": ["D:/Chagos_2021/Data/Behaviour/Videos/Peros_Banhos/Ile_longue/Camera_2/Longue_C2_1.MP4.rotated90.avi", "D:/Chagos_2021/Data/Behaviour/Videos/Peros_Banhos/Ile_longue/Camera_2/Longue_C2_2.MP4.rotated90.avi"], "2": [], "3": [], "4": [], "5": [], "6": [], "7": [], "8": []}, "type": "MEDIA", "date": "2021-07-09T16:10:02", "description": "", "time offset": 0.0, "events": [[300.015, "IL_2", "Farming/foraging", "", ""], [306.765, "IL_2", "Farming/foraging", "", ""], [307.266, "IL_2", "Hidden", "", ""], [325.066, "IL_2", "Hidden", "", ""], [325.33, "IL_2", "Farming/foraging", "", ""], [328.493, "IL_2", "Farming/foraging", "", ""], [328.766, "IL_2", "Hidden", "", ""], [338.165, "IL_2", "Hidden", "", ""], [338.416, "IL_2", "Farming/foraging", "", ""], [345.215, "IL_2", "Farming/foraging", "", ""], [345.74, "IL_2", "Hidden", "", ""], [354.965, "IL_2", "Hidden", "", ""], [355.215, "IL_2", "Farming/foraging", "", ""], [365.016, "IL_2", "Farming/foraging", "", ""], [365.327, "IL_2", "Aggression", "Heterospecific|Wrasse", ""], [367.065, "IL_2", "Aggression", "Heterospecific|Wrasse", ""], [367.615, "IL_2", "Farming/foraging", "", ""], [387.04, "IL_2", "Farming/foraging", "", ""], [387.293, "IL_2", "Hidden", "", ""], [400.816, "IL_2", "Hidden", "", ""], [401.092, "IL_2", "Farming/foraging", "", ""], [422.093, "IL_2", "Farming/foraging", "", ""], [422.616, "IL_2", "Hidden", "", ""], [436.966, "IL_2", "Hidden", "", ""], [437.466, "IL_2", "Farming/foraging", "", ""], [445.791, "IL_2", "Farming/foraging", "", ""], [446.293, "IL_2", "Hidden", "", ""], [455.34, "IL_2", "Farming/foraging", "", ""], [455.34, "IL_2", "Hidden", "", ""], [472.092, "IL_2", "Farming/foraging", "", ""], [472.365, "IL_2", "Hidden", "", ""], [484.265, "IL_2", "Hidden", "", ""], [484.539, "IL_2", "Farming/foraging", "", ""], [487.114, "IL_2", "Farming/foraging", "", ""], [487.615, "IL_2", "Hidden", "", ""], [503.965, "IL_2", "Hidden", "", ""], [504.24, "IL_2", "Farming/foraging", "", ""], [515.964, "IL_2", "Farming/foraging", "", ""], [516.493, "IL_2", "Hidden", "", ""], [524.589, "IL_2", "Hidden", "", ""], [525.091, "IL_2", "Farming/foraging", "", ""], [536.814, "IL_2", "Farming/foraging", "", ""], [537.315, "IL_2", "Hidden", "", ""], [553.065, "IL_2", "Hidden", "", ""], [553.565, "IL_2", "Farming/foraging", "", ""], [562.565, "IL_2", "Farming/foraging", "", ""], [563.065, "IL_2", "Hidden", "", ""], [567.414, "IL_2", "Hidden", "", ""], [567.915, "IL_2", "Farming/foraging", "", ""], [583.415, "IL_2", "Farming/foraging", "", ""], [583.665, "IL_2", "Hidden", "", ""], [601.292, "IL_2", "Hidden", "", ""], [601.816, "IL_2", "Farming/foraging", "", ""], [614.639, "IL_2", "Farming/foraging", "", ""], [615.166, "IL_2", "Hidden", "", ""], [629.589, "IL_2", "Hidden", "", ""], [630.091, "IL_2", "Farming/foraging", "", ""], [637.09, "IL_2", "Farming/foraging", "", ""], [637.614, "IL_2", "Hidden", "", ""], [683.06, "IL_2", "Hidden", "", ""], [683.335, "IL_2", "Farming/foraging", "", ""], [695.771, "IL_2", "Farming/foraging", "", ""], [696.546, "IL_2", "Aggression", "Heterospecific|Wrasse", ""], [697.671, "IL_2", "Aggression", "Heterospecific|Wrasse", ""], [698.27, "IL_2", "Farming/foraging", "", ""], [826.852, "IL_2", "Farming/foraging", "", ""], [827.357, "IL_2", "Aggression", "Heterospecific|Tang", ""], [828.551, "IL_2", "Aggression", "Heterospecific|Tang", ""], [829.554, "IL_2", "Farming/foraging", "", ""], [955.902, "IL_2", "Farming/foraging", "", ""], [956.479, "IL_2", "Hidden", "", ""], [959.1, "IL_2", "Hidden", "", ""], [959.351, "IL_2", "Farming/foraging", "", ""], [1012.015, "IL_2", "Farming/foraging", "", ""], [1012.797, "IL_2", "Aggression", "Heterospecific|Tang", ""], [1013.846, "IL_2", "Aggression", "Heterospecific|Tang", ""], [1014.696, "IL_2", "Farming/foraging", "", ""], [1063.771, "IL_2", "Farming/foraging", "", ""], [1064.295, "IL_2", "Hidden", "", ""], [1066.12, "IL_2", "Hidden", "", ""], [1066.621, "IL_2", "Farming/foraging", "", ""], [1122.745, "IL_2", "Farming/foraging", "", ""], [1123.27, "IL_2", "Hidden", "", ""], [1129.771, "IL_2", "Hidden", "", ""], [1130.021, "IL_2", "Farming/foraging", "", ""], [1181.47, "IL_2", "Farming/foraging", "", ""], [1181.997, "IL_2", "Aggression", "Unknown|Unknown", ""], [1183.146, "IL_2", "Aggression", "Unknown|Unknown", ""], [1184.346, "IL_2", "Farming/foraging", "", ""], [1199.545, "IL_2", "Farming/foraging", "", ""]], "observation time interval": [300.0, 1200.0], "independent_variables": {"Atoll": " PB", "Island": "\nIle_Longue", "Treatment": "Birds", "Surge": "High", "Territory": "2"}, "visualize_spectrogram": false, "visualize_waveform": false, "close_behaviors_between_videos": false, "media_info": {"length": {"D:/Chagos_2021/Data/Behaviour/Videos/Peros_Banhos/Ile_longue/Camera_2/Longue_C2_1.MP4": 796.5, "D:/Chagos_2021/Data/Behaviour/Videos/Peros_Banhos/Ile_longue/Camera_2/Longue_C2_2.MP4": 575.23, "D:/Chagos_2021/Data/Behaviour/Videos/Peros_Banhos/Ile_longue/Camera_2/Longue_C2_1.MP4.rotated90.avi": 796.5, "D:/Chagos_2021/Data/Behaviour/Videos/Peros_Banhos/Ile_longue/Camera_2/Longue_C2_2.MP4.rotated90.avi": 575.23}, "fps": {"D:/Chagos_2021/Data/Behaviour/Videos/Peros_Banhos/Ile_longue/Camera_2/Longue_C2_1.MP4": 60.0, "D:/Chagos_2021/Data/Behaviour/Videos/Peros_Banhos/Ile_longue/Camera_2/Longue_C2_2.MP4": 60.0, "D:/Chagos_2021/Data/Behaviour/Videos/Peros_Banhos/Ile_longue/Camera_2/Longue_C2_1.MP4.rotated90.avi": 60.0, "D:/Chagos_2021/Data/Behaviour/Videos/Peros_Banhos/Ile_longue/Camera_2/Longue_C2_2.MP4.rotated90.avi": 60.0}, "hasVideo": {"D:/Chagos_2021/Data/Behaviour/Videos/Peros_Banhos/Ile_longue/Camera_2/Longue_C2_1.MP4": true, "D:/Chagos_2021/Data/Behaviour/Videos/Peros_Banhos/Ile_longue/Camera_2/Longue_C2_2.MP4": true, "D:/Chagos_2021/Data/Behaviour/Videos/Peros_Banhos/Ile_longue/Camera_2/Longue_C2_1.MP4.rotated90.avi": true, "D:/Chagos_2021/Data/Behaviour/Videos/Peros_Banhos/Ile_longue/Camera_2/Longue_C2_2.MP4.rotated90.avi": true}, "hasAudio": {"D:/Chagos_2021/Data/Behaviour/Videos/Peros_Banhos/Ile_longue/Camera_2/Longue_C2_1.MP4": true, "D:/Chagos_2021/Data/Behaviour/Videos/Peros_Banhos/Ile_longue/Camera_2/Longue_C2_2.MP4": true, "D:/Chagos_2021/Data/Behaviour/Videos/Peros_Banhos/Ile_longue/Camera_2/Longue_C2_1.MP4.rotated90.avi": true, "D:/Chagos_2021/Data/Behaviour/Videos/Peros_Banhos/Ile_longue/Camera_2/Longue_C2_2.MP4.rotated90.avi": true}, "offset": {"1": 0.0}}}, "IL_3": {"file": {"1": ["D:/Chagos_2021/Data/Behaviour/Videos/Peros_Banhos/Ile_longue/Camera_3/Longue_C3_1.MP4", "D:/Chagos_2021/Data/Behaviour/Videos/Peros_Banhos/Ile_longue/Camera_3/Longue_C3_2.MP4"], "2": [], "3": [], "4": [], "5": [], "6": [], "7": [], "8": []}, "type": "MEDIA", "date": "2021-07-13T15:31:02", "description": "", "time offset": 0.0, "events": [[300.402, "IL_3", "Hidden", "", ""], [307.904, "IL_3", "Farming/foraging", "", ""], [307.904, "IL_3", "Hidden", "", ""], [309.154, "IL_3", "Farming/foraging", "", ""], [309.903, "IL_3", "Aggression", "Unknown|Unknown", ""], [310.403, "IL_3", "Aggression", "Unknown|Unknown", ""], [310.903, "IL_3", "Farming/foraging", "", ""], [317.154, "IL_3", "Farming/foraging", "", ""], [317.154, "IL_3", "Hidden", "", ""], [349.404, "IL_3", "Hidden", "", ""], [349.904, "IL_3", "Farming/foraging", "", ""], [374.904, "IL_3", "Farming/foraging", "", ""], [374.904, "IL_3", "Hidden", "", ""], [380.153, "IL_3", "Hidden", "", ""], [380.403, "IL_3", "Farming/foraging", "", ""], [385.904, "IL_3", "Farming/foraging", "", ""], [386.403, "IL_3", "Hidden", "", ""], [404.403, "IL_3", "Farming/foraging", "", ""], [404.403, "IL_3", "Hidden", "", ""], [411.154, "IL_3", "Farming/foraging", "", ""], [411.904, "IL_3", "Hidden", "", ""], [416.652, "IL_3", "Hidden", "", ""], [417.153, "IL_3", "Farming/foraging", "", ""], [440.905, "IL_3", "Farming/foraging", "", ""], [441.405, "IL_3", "Hidden", "", ""], [471.153, "IL_3", "Hidden", "", ""], [471.654, "IL_3", "Farming/foraging", "", ""], [478.251, "IL_3", "Farming/foraging", "", ""], [478.905, "IL_3", "Hidden", "", ""], [502.658, "IL_3", "Hidden", "", ""], [503.277, "IL_3", "Farming/foraging", "", ""], [549.263, "IL_3", "Farming/foraging", "", ""], [549.91, "IL_3", "Hidden", "", ""], [552.407, "IL_3", "Hidden", "", ""], [552.653, "IL_3", "Farming/foraging", "", ""], [568.403, "IL_3", "Farming/foraging", "", ""], [568.903, "IL_3", "Hidden", "", ""], [577.652, "IL_3", "Hidden", "", ""], [578.151, "IL_3", "Farming/foraging", "", ""], [585.653, "IL_3", "Farming/foraging", "", ""], [586.154, "IL_3", "Hidden", "", ""], [608.153, "IL_3", "Farming/foraging", "", ""], [608.153, "IL_3", "Hidden", "", ""], [624.403, "IL_3", "Farming/foraging", "", ""], [625.155, "IL_3", "Hidden", "", ""], [642.151, "IL_3", "Hidden", "", ""], [642.403, "IL_3", "Farming/foraging", "", ""], [656.157, "IL_3", "Farming/foraging", "", ""], [656.903, "IL_3", "Aggression", "Heterospecific|Wrasse", ""], [657.902, "IL_3", "Aggression", "Heterospecific|Wrasse", ""], [658.653, "IL_3", "Hidden", "", ""], [667.903, "IL_3", "Hidden", "", ""], [668.156, "IL_3", "Farming/foraging", "", ""], [684.153, "IL_3", "Farming/foraging", "", ""], [684.652, "IL_3", "Hidden", "", ""], [693.905, "IL_3", "Hidden", "", ""], [694.403, "IL_3", "Farming/foraging", "", ""], [705.155, "IL_3", "Farming/foraging", "", ""], [705.155, "IL_3", "Hidden", "", ""], [726.903, "IL_3", "Hidden", "", ""], [727.155, "IL_3", "Farming/foraging", "", ""], [749.404, "IL_3", "Farming/foraging", "", ""], [749.903, "IL_3", "Hidden", "", ""], [764.904, "IL_3", "Hidden", "", ""], [765.402, "IL_3", "Farming/foraging", "", ""], [776.903, "IL_3", "Farming/foraging", "", ""], [777.153, "IL_3", "Hidden", "", ""], [779.152, "IL_3", "Hidden", "", ""], [779.903, "IL_3", "Farming/foraging", "", ""], [783.152, "IL_3", "Farming/foraging", "", ""], [783.654, "IL_3", "Hidden", "", ""], [825.156, "IL_3", "Hidden", "", ""], [825.652, "IL_3", "Farming/foraging", "", ""], [838.403, "IL_3", "Farming/foraging", "", ""], [838.901, "IL_3", "Hidden", "", ""], [861.655, "IL_3", "Hidden", "", ""], [862.152, "IL_3", "Farming/foraging", "", ""], [868.902, "IL_3", "Farming/foraging", "", ""], [869.152, "IL_3", "Hidden", "", ""], [923.559, "IL_3", "Hidden", "", ""], [925.157, "IL_3", "Farming/foraging", "", ""], [954.153, "IL_3", "Farming/foraging", "", ""], [954.652, "IL_3", "Hidden", "", ""], [987.154, "IL_3", "Hidden", "", ""], [987.652, "IL_3", "Farming/foraging", "", ""], [1032.654, "IL_3", "Farming/foraging", "", ""], [1033.401, "IL_3", "Hidden", "", ""], [1085.656, "IL_3", "Hidden", "", ""], [1086.405, "IL_3", "Farming/foraging", "", ""], [1089.655, "IL_3", "Farming/foraging", "", ""], [1090.006, "IL_3", "Hidden", "", ""], [1116.757, "IL_3", "Hidden", "", ""], [1117.156, "IL_3", "Farming/foraging", "", ""], [1134.156, "IL_3", "Farming/foraging", "", ""], [1134.655, "IL_3", "Hidden", "", ""], [1152.761, "IL_3", "Hidden", "", ""], [1153.156, "IL_3", "Farming/foraging", "", ""], [1199.807, "IL_3", "Farming/foraging", "", ""]], "observation time interval": [300.0, 1200.0], "independent_variables": {"Atoll": " PB", "Island": "\nIle_Longue", "Treatment": "Birds", "Surge": "High", "Territory": "3"}, "visualize_spectrogram": false, "visualize_waveform": false, "close_behaviors_between_videos": false, "media_info": {"length": {"D:/Chagos_2021/Data/Behaviour/Videos/Peros_Banhos/Ile_longue/Camera_3/Longue_C3_1.MP4": 1060.5, "D:/Chagos_2021/Data/Behaviour/Videos/Peros_Banhos/Ile_longue/Camera_3/Longue_C3_2.MP4": 329.0}, "fps": {"D:/Chagos_2021/Data/Behaviour/Videos/Peros_Banhos/Ile_longue/Camera_3/Longue_C3_1.MP4": 30.0, "D:/Chagos_2021/Data/Behaviour/Videos/Peros_Banhos/Ile_longue/Camera_3/Longue_C3_2.MP4": 30.0}, "hasVideo": {"D:/Chagos_2021/Data/Behaviour/Videos/Peros_Banhos/Ile_longue/Camera_3/Longue_C3_1.MP4": true, "D:/Chagos_2021/Data/Behaviour/Videos/Peros_Banhos/Ile_longue/Camera_3/Longue_C3_2.MP4": true}, "hasAudio": {"D:/Chagos_2021/Data/Behaviour/Videos/Peros_Banhos/Ile_longue/Camera_3/Longue_C3_1.MP4": true, "D:/Chagos_2021/Data/Behaviour/Videos/Peros_Banhos/Ile_longue/Camera_3/Longue_C3_2.MP4": true}, "offset": {"1": 0.0}}}, "IL_4": {"file": {"1": ["D:/Chagos_2021/Data/Behaviour/Videos/Peros_Banhos/Ile_longue/Camera_4/Longue_C4_1.MP4", "D:/Chagos_2021/Data/Behaviour/Videos/Peros_Banhos/Ile_longue/Camera_4/Longue_C4_2.MP4"], "2": [], "3": [], "4": [], "5": [], "6": [], "7": [], "8": []}, "type": "MEDIA", "date": "2021-07-13T15:54:12", "description": "", "time offset": 0.0, "events": [[300.0, "IL_4", "Farming/foraging", "", ""], [326.908, "IL_4", "Farming/foraging", "", ""], [327.428, "IL_4", "Hidden", "", ""], [339.172, "IL_4", "Hidden", "", ""], [339.655, "IL_4", "Farming/foraging", "", ""], [358.774, "IL_4", "Farming/foraging", "", ""], [359.659, "IL_4", "Hidden", "", ""], [371.908, "IL_4", "Hidden", "", ""], [372.729, "IL_4", "Farming/foraging", "", ""], [399.708, "IL_4", "Farming/foraging", "", ""], [400.266, "IL_4", "Hidden", "", ""], [405.657, "IL_4", "Hidden", "", ""], [406.179, "IL_4", "Farming/foraging", "", ""], [427.175, "IL_4", "Farming/foraging", "", ""], [427.788, "IL_4", "Hidden", "", ""], [437.658, "IL_4", "Hidden", "", ""], [438.186, "IL_4", "Farming/foraging", "", ""], [464.159, "IL_4", "Farming/foraging", "", ""], [465.676, "IL_4", "Hidden", "", ""], [466.158, "IL_4", "Hidden", "", ""], [466.683, "IL_4", "Farming/foraging", "", ""], [488.657, "IL_4", "Farming/foraging", "", ""], [489.191, "IL_4", "Hidden", "", ""], [497.192, "IL_4", "Hidden", "", ""], [497.687, "IL_4", "Farming/foraging", "", ""], [554.679, "IL_4", "Farming/foraging", "", ""], [555.284, "IL_4", "Hidden", "", ""], [562.286, "IL_4", "Hidden", "", ""], [562.776, "IL_4", "Farming/foraging", "", ""], [584.192, "IL_4", "Farming/foraging", "", ""], [584.755, "IL_4", "Hidden", "", ""], [588.656, "IL_4", "Hidden", "", ""], [588.915, "IL_4", "Farming/foraging", "", ""], [602.691, "IL_4", "Farming/foraging", "", ""], [603.285, "IL_4", "Hidden", "", ""], [604.158, "IL_4", "Hidden", "", ""], [604.68, "IL_4", "Farming/foraging", "", ""], [607.654, "IL_4", "Farming/foraging", "", ""], [608.152, "IL_4", "Aggression", "Heterospecific|Wrasse", ""], [609.904, "IL_4", "Aggression", "Heterospecific|Wrasse", ""], [610.658, "IL_4", "Farming/foraging", "", ""], [629.657, "IL_4", "Farming/foraging", "", ""], [630.405, "IL_4", "Hidden", "", ""], [644.657, "IL_4", "Hidden", "", ""], [645.18, "IL_4", "Farming/foraging", "", ""], [661.424, "IL_4", "Farming/foraging", "", ""], [661.929, "IL_4", "Hidden", "", ""], [663.422, "IL_4", "Hidden", "", ""], [663.926, "IL_4", "Farming/foraging", "", ""], [678.926, "IL_4", "Farming/foraging", "", ""], [679.426, "IL_4", "Hidden", "", ""], [682.43, "IL_4", "Hidden", "", ""], [683.424, "IL_4", "Farming/foraging", "", ""], [695.689, "IL_4", "Farming/foraging", "", ""], [696.183, "IL_4", "Hidden", "", ""], [710.528, "IL_4", "Hidden", "", ""], [711.655, "IL_4", "Farming/foraging", "", ""], [725.404, "IL_4", "Farming/foraging", "", ""], [725.657, "IL_4", "Hidden", "", ""], [730.659, "IL_4", "Hidden", "", ""], [730.983, "IL_4", "Farming/foraging", "", ""], [738.672, "IL_4", "Farming/foraging", "", ""], [739.157, "IL_4", "Hidden", "", ""], [743.687, "IL_4", "Hidden", "", ""], [744.158, "IL_4", "Farming/foraging", "", ""], [794.947, "IL_4", "Farming/foraging", "", ""], [795.44, "IL_4", "Hidden", "", ""], [797.942, "IL_4", "Hidden", "", ""], [798.445, "IL_4", "Farming/foraging", "", ""], [845.406, "IL_4", "Farming/foraging", "", ""], [845.932, "IL_4", "Hidden", "", ""], [860.441, "IL_4", "Hidden", "", ""], [860.947, "IL_4", "Farming/foraging", "", ""], [901.154, "IL_4", "Farming/foraging", "", ""], [901.652, "IL_4", "Hidden", "", ""], [903.403, "IL_4", "Hidden", "", ""], [904.403, "IL_4", "Farming/foraging", "", ""], [974.403, "IL_4", "Farming/foraging", "", ""], [974.903, "IL_4", "Hidden", "", ""], [986.903, "IL_4", "Hidden", "", ""], [987.404, "IL_4", "Farming/foraging", "", ""], [1058.657, "IL_4", "Farming/foraging", "", ""], [1059.157, "IL_4", "Hidden", "", ""], [1088.419, "IL_4", "Hidden", "", ""], [1088.791, "IL_4", "Farming/foraging", "", ""], [1093.666, "IL_4", "Farming/foraging", "", ""], [1094.291, "IL_4", "Hidden", "", ""], [1103.013, "IL_4", "Hidden", "", ""], [1103.413, "IL_4", "Farming/foraging", "", ""], [1125.165, "IL_4", "Farming/foraging", "", ""], [1125.761, "IL_4", "Hidden", "", ""], [1140.766, "IL_4", "Hidden", "", ""], [1141.166, "IL_4", "Farming/foraging", "", ""], [1157.668, "IL_4", "Farming/foraging", "", ""], [1158.263, "IL_4", "Hidden", "", ""], [1163.665, "IL_4", "Hidden", "", ""], [1164.165, "IL_4", "Farming/foraging", "", ""], [1175.268, "IL_4", "Farming/foraging", "", ""], [1176.267, "IL_4", "Hidden", "", ""], [1188.669, "IL_4", "Farming/foraging", "", ""], [1188.669, "IL_4", "Hidden", "", ""], [1194.667, "IL_4", "Farming/foraging", "", ""], [1194.667, "IL_4", "Hidden", "", ""], [1199.668, "IL_4", "Hidden", "", ""]], "observation time interval": [300.0, 1200.0], "independent_variables": {"Atoll": " PB", "Island": "\nIle_Longue", "Treatment": "Birds", "Surge": "High", "Territory": "4"}, "visualize_spectrogram": false, "visualize_waveform": false, "close_behaviors_between_videos": false, "media_info": {"length": {"D:/Chagos_2021/Data/Behaviour/Videos/Peros_Banhos/Ile_longue/Camera_4/Longue_C4_1.MP4": 1061.01, "D:/Chagos_2021/Data/Behaviour/Videos/Peros_Banhos/Ile_longue/Camera_4/Longue_C4_2.MP4": 296.94}, "fps": {"D:/Chagos_2021/Data/Behaviour/Videos/Peros_Banhos/Ile_longue/Camera_4/Longue_C4_1.MP4": 30.0, "D:/Chagos_2021/Data/Behaviour/Videos/Peros_Banhos/Ile_longue/Camera_4/Longue_C4_2.MP4": 30.0}, "hasVideo": {"D:/Chagos_2021/Data/Behaviour/Videos/Peros_Banhos/Ile_longue/Camera_4/Longue_C4_1.MP4": true, "D:/Chagos_2021/Data/Behaviour/Videos/Peros_Banhos/Ile_longue/Camera_4/Longue_C4_2.MP4": true}, "hasAudio": {"D:/Chagos_2021/Data/Behaviour/Videos/Peros_Banhos/Ile_longue/Camera_4/Longue_C4_1.MP4": true, "D:/Chagos_2021/Data/Behaviour/Videos/Peros_Banhos/Ile_longue/Camera_4/Longue_C4_2.MP4": true}, "offset": {"1": 0.0}}}, "IL_6": {"file": {"1": ["D:/Chagos_2021/Data/Behaviour/Videos/Peros_Banhos/Ile_longue/Camera_6/Longue_C6_1.MP4", "D:/Chagos_2021/Data/Behaviour/Videos/Peros_Banhos/Ile_longue/Camera_6/Longue_C6_2.MP4"], "2": [], "3": [], "4": [], "5": [], "6": [], "7": [], "8": []}, "type": "MEDIA", "date": "2021-07-14T11:09:41", "description": "", "time offset": 0.0, "events": [[300.0, "IL_6", "Hidden", "", ""], [302.903, "IL_6", "Hidden", "", ""], [303.159, "IL_6", "Farming/foraging", "", ""], [307.487, "IL_6", "Farming/foraging", "", ""], [308.154, "IL_6", "Hidden", "", ""], [310.155, "IL_6", "Hidden", "", ""], [310.682, "IL_6", "Farming/foraging", "", ""], [323.683, "IL_6", "Farming/foraging", "", ""], [324.279, "IL_6", "Hidden", "", ""], [330.651, "IL_6", "Hidden", "", ""], [330.901, "IL_6", "Farming/foraging", "", ""], [341.651, "IL_6", "Farming/foraging", "", ""], [342.151, "IL_6", "Hidden", "", ""], [364.151, "IL_6", "Farming/foraging", "", ""], [364.151, "IL_6", "Hidden", "", ""], [374.652, "IL_6", "Farming/foraging", "", ""], [374.902, "IL_6", "Hidden", "", ""], [377.15, "IL_6", "Hidden", "", ""], [377.651, "IL_6", "Farming/foraging", "", ""], [383.902, "IL_6", "Farming/foraging", "", ""], [383.902, "IL_6", "Hidden", "", ""], [414.903, "IL_6", "Hidden", "", ""], [415.403, "IL_6", "Farming/foraging", "", ""], [415.902, "IL_6", "Farming/foraging", "", ""], [416.652, "IL_6", "Aggression", "Heterospecific|Damselfish", ""], [417.652, "IL_6", "Aggression", "Heterospecific|Damselfish", ""], [418.652, "IL_6", "Farming/foraging", "", ""], [424.153, "IL_6", "Farming/foraging", "", ""], [424.652, "IL_6", "Hidden", "", ""], [448.903, "IL_6", "Hidden", "", ""], [449.403, "IL_6", "Farming/foraging", "", ""], [457.902, "IL_6", "Farming/foraging", "", ""], [458.652, "IL_6", "Hidden", "", ""], [498.652, "IL_6", "Hidden", "", ""], [499.153, "IL_6", "Farming/foraging", "", ""], [504.153, "IL_6", "Farming/foraging", "", ""], [504.652, "IL_6", "Hidden", "", ""], [515.402, "IL_6", "Hidden", "", ""], [515.652, "IL_6", "Farming/foraging", "", ""], [539.153, "IL_6", "Farming/foraging", "", ""], [539.653, "IL_6", "Hidden", "", ""], [541.231, "IL_6", "Hidden", "", ""], [541.654, "IL_6", "Farming/foraging", "", ""], [550.153, "IL_6", "Farming/foraging", "", ""], [550.654, "IL_6", "Hidden", "", ""], [577.49, "IL_6", "Hidden", "", ""], [577.901, "IL_6", "Farming/foraging", "", ""], [581.156, "IL_6", "Farming/foraging", "", ""], [583.439, "IL_6", "Aggression", "Heterospecific|Wrasse", ""], [584.172, "IL_6", "Aggression", "Heterospecific|Wrasse", ""], [584.653, "IL_6", "Farming/foraging", "", ""], [587.906, "IL_6", "Farming/foraging", "", ""], [588.439, "IL_6", "Aggression", "Heterospecific|Wrasse", ""], [589.906, "IL_6", "Aggression", "Heterospecific|Wrasse", ""], [590.416, "IL_6", "Hidden", "", ""], [598.656, "IL_6", "Hidden", "", ""], [599.156, "IL_6", "Aggression", "Heterospecific|Tang", ""], [600.156, "IL_6", "Aggression", "Heterospecific|Tang", ""], [600.676, "IL_6", "Farming/foraging", "", ""], [604.157, "IL_6", "Farming/foraging", "", ""], [604.157, "IL_6", "Hidden", "", ""], [626.407, "IL_6", "Hidden", "", ""], [626.656, "IL_6", "Aggression", "Heterospecific|Tang", ""], [627.655, "IL_6", "Aggression", "Heterospecific|Tang", ""], [629.407, "IL_6", "Farming/foraging", "", ""], [643.41, "IL_6", "Farming/foraging", "", ""], [643.41, "IL_6", "Hidden", "", ""], [658.944, "IL_6", "Hidden", "", ""], [659.409, "IL_6", "Farming/foraging", "", ""], [668.659, "IL_6", "Farming/foraging", "", ""], [668.659, "IL_6", "Hidden", "", ""], [679.181, "IL_6", "Hidden", "", ""], [679.679, "IL_6", "Farming/foraging", "", ""], [686.66, "IL_6", "Farming/foraging", "", ""], [687.183, "IL_6", "Hidden", "", ""], [696.659, "IL_6", "Hidden", "", ""], [697.175, "IL_6", "Farming/foraging", "", ""], [710.178, "IL_6", "Farming/foraging", "", ""], [710.659, "IL_6", "Hidden", "", ""], [736.159, "IL_6", "Hidden", "", ""], [736.66, "IL_6", "Farming/foraging", "", ""], [759.684, "IL_6", "Farming/foraging", "", ""], [759.684, "IL_6", "Hidden", "", ""], [773.162, "IL_6", "Hidden", "", ""], [773.676, "IL_6", "Farming/foraging", "", ""], [788.709, "IL_6", "Farming/foraging", "", ""], [789.162, "IL_6", "Hidden", "", ""], [813.317, "IL_6", "Hidden", "", ""], [813.692, "IL_6", "Farming/foraging", "", ""], [822.759, "IL_6", "Farming/foraging", "", ""], [823.42, "IL_6", "Hidden", "", ""], [832.949, "IL_6", "Hidden", "", ""], [833.931, "IL_6", "Aggression", "Heterospecific|Wrasse", ""], [834.66, "IL_6", "Aggression", "Heterospecific|Wrasse", ""], [835.438, "IL_6", "Hidden", "", ""], [849.907, "IL_6", "Hidden", "", ""], [850.298, "IL_6", "Farming/foraging", "", ""], [863.004, "IL_6", "Farming/foraging", "", ""], [863.408, "IL_6", "Hidden", "", ""], [871.749, "IL_6", "Hidden", "", ""], [872.159, "IL_6", "Farming/foraging", "", ""], [893.656, "IL_6", "Farming/foraging", "", ""], [893.912, "IL_6", "Hidden", "", ""], [916.179, "IL_6", "Hidden", "", ""], [916.673, "IL_6", "Farming/foraging", "", ""], [962.063, "IL_6", "Farming/foraging", "", ""], [962.408, "IL_6", "Hidden", "", ""], [988.409, "IL_6", "Hidden", "", ""], [989.221, "IL_6", "Farming/foraging", "", ""], [1031.045, "IL_6", "Farming/foraging", "", ""], [1031.41, "IL_6", "Hidden", "", ""], [1060.306, "IL_6", "Hidden", "", ""], [1060.5, "IL_6", "Farming/foraging", "", ""], [1106.904, "IL_6", "Farming/foraging", "", ""], [1107.401, "IL_6", "Aggression", "Heterospecific|Wrasse", ""], [1108.904, "IL_6", "Aggression", "Heterospecific|Wrasse", ""], [1109.403, "IL_6", "Farming/foraging", "", ""], [1116.904, "IL_6", "Farming/foraging", "", ""], [1117.402, "IL_6", "Hidden", "", ""], [1138.904, "IL_6", "Hidden", "", ""], [1139.652, "IL_6", "Farming/foraging", "", ""], [1199.403, "IL_6", "Farming/foraging", "", ""]], "observation time interval": [300.0, 1200.0], "independent_variables": {"Atoll": " PB", "Island": "\nIle_Longue", "Treatment": "Birds", "Surge": "High", "Territory": "6"}, "visualize_spectrogram": false, "visualize_waveform": false, "close_behaviors_between_videos": false, "media_info": {"length": {"D:/Chagos_2021/Data/Behaviour/Videos/Peros_Banhos/Ile_longue/Camera_6/Longue_C6_1.MP4": 1060.5, "D:/Chagos_2021/Data/Behaviour/Videos/Peros_Banhos/Ile_longue/Camera_6/Longue_C6_2.MP4": 376.07}, "fps": {"D:/Chagos_2021/Data/Behaviour/Videos/Peros_Banhos/Ile_longue/Camera_6/Longue_C6_1.MP4": 30.0, "D:/Chagos_2021/Data/Behaviour/Videos/Peros_Banhos/Ile_longue/Camera_6/Longue_C6_2.MP4": 30.0}, "hasVideo": {"D:/Chagos_2021/Data/Behaviour/Videos/Peros_Banhos/Ile_longue/Camera_6/Longue_C6_1.MP4": true, "D:/Chagos_2021/Data/Behaviour/Videos/Peros_Banhos/Ile_longue/Camera_6/Longue_C6_2.MP4": true}, "hasAudio": {"D:/Chagos_2021/Data/Behaviour/Videos/Peros_Banhos/Ile_longue/Camera_6/Longue_C6_1.MP4": true, "D:/Chagos_2021/Data/Behaviour/Videos/Peros_Banhos/Ile_longue/Camera_6/Longue_C6_2.MP4": true}, "offset": {"1": 0.0}}}, "IP_1": {"file": {"1": ["D:/Chagos_2021/Data/Behaviour/Videos/Peros_Banhos/Ile_Poule/Camera_1/Poule_C1_1.MP4", "D:/Chagos_2021/Data/Behaviour/Videos/Peros_Banhos/Ile_Poule/Camera_1/Poule_C1_2.MP4"], "2": [], "3": [], "4": [], "5": [], "6": [], "7": [], "8": []}, "type": "MEDIA", "date": "2021-07-14T11:51:45", "description": "", "time offset": 0.0, "events": [[300.0, "IP_1", "Hidden", "", ""], [306.404, "IP_1", "Hidden", "", ""], [306.654, "IP_1", "Farming/foraging", "", ""], [316.654, "IP_1", "Farming/foraging", "", ""], [317.154, "IP_1", "Hidden", "", ""], [323.403, "IP_1", "Hidden", "", ""], [323.658, "IP_1", "Farming/foraging", "", ""], [345.654, "IP_1", "Farming/foraging", "", ""], [346.405, "IP_1", "Hidden", "", ""], [347.403, "IP_1", "Hidden", "", ""], [347.654, "IP_1", "Farming/foraging", "", ""], [353.154, "IP_1", "Farming/foraging", "", ""], [353.653, "IP_1", "Hidden", "", ""], [372.656, "IP_1", "Hidden", "", ""], [373.153, "IP_1", "Farming/foraging", "", ""], [374.404, "IP_1", "Farming/foraging", "", ""], [374.904, "IP_1", "Aggression", "Heterospecific|Wrasse", ""], [376.154, "IP_1", "Aggression", "Heterospecific|Wrasse", ""], [376.654, "IP_1", "Farming/foraging", "", ""], [399.404, "IP_1", "Farming/foraging", "", ""], [399.654, "IP_1", "Hidden", "", ""], [409.654, "IP_1", "Hidden", "", ""], [410.154, "IP_1", "Farming/foraging", "", ""], [416.156, "IP_1", "Farming/foraging", "", ""], [416.654, "IP_1", "Hidden", "", ""], [425.654, "IP_1", "Hidden", "", ""], [426.154, "IP_1", "Farming/foraging", "", ""], [449.654, "IP_1", "Farming/foraging", "", ""], [449.904, "IP_1", "Hidden", "", ""], [462.153, "IP_1", "Hidden", "", ""], [462.654, "IP_1", "Farming/foraging", "", ""], [477.653, "IP_1", "Farming/foraging", "", ""], [478.154, "IP_1", "Hidden", "", ""], [481.155, "IP_1", "Hidden", "", ""], [481.653, "IP_1", "Aggression", "Heterospecific|Wrasse", ""], [482.155, "IP_1", "Aggression", "Heterospecific|Wrasse", ""], [483.154, "IP_1", "Farming/foraging", "", ""], [512.907, "IP_1", "Farming/foraging", "", ""], [513.406, "IP_1", "Hidden", "", ""], [514.656, "IP_1", "Hidden", "", ""], [515.157, "IP_1", "Aggression", "Heterospecific|Wrasse", ""], [515.991, "IP_1", "Aggression", "Heterospecific|Wrasse", ""], [516.904, "IP_1", "Farming/foraging", "", ""], [521.655, "IP_1", "Farming/foraging", "", ""], [522.156, "IP_1", "Hidden", "", ""], [538.906, "IP_1", "Hidden", "", ""], [539.157, "IP_1", "Farming/foraging", "", ""], [548.933, "IP_1", "Farming/foraging", "", ""], [549.658, "IP_1", "Hidden", "", ""], [750.997, "IP_1", "Hidden", "", ""], [751.406, "IP_1", "Farming/foraging", "", ""], [799.156, "IP_1", "Farming/foraging", "", ""], [799.487, "IP_1", "Hidden", "", ""], [810.252, "IP_1", "Hidden", "", ""], [810.657, "IP_1", "Farming/foraging", "", ""], [846.655, "IP_1", "Farming/foraging", "", ""], [846.655, "IP_1", "Hidden", "", ""], [853.235, "IP_1", "Hidden", "", ""], [853.905, "IP_1", "Farming/foraging", "", ""], [882.157, "IP_1", "Farming/foraging", "", ""], [882.751, "IP_1", "Hidden", "", ""], [889.406, "IP_1", "Hidden", "", ""], [889.741, "IP_1", "Farming/foraging", "", ""], [909.908, "IP_1", "Farming/foraging", "", ""], [910.504, "IP_1", "Hidden", "", ""], [929.654, "IP_1", "Hidden", "", ""], [930.239, "IP_1", "Farming/foraging", "", ""], [1199.173, "IP_1", "Farming/foraging", "", ""]], "observation time interval": [300.0, 1200.0], "independent_variables": {"Atoll": " PB", "Island": "\nIle_Poule", "Treatment": " Rats", "Surge": " Medium", "Territory": "1"}, "visualize_spectrogram": false, "visualize_waveform": false, "close_behaviors_between_videos": false, "media_info": {"length": {"D:/Chagos_2021/Data/Behaviour/Territories/Peros_Banhos/Ile_Poule/Camera_1/Poule_T1_1.MP4": 532.54, "D:/Chagos_2021/Data/Behaviour/Territories/Peros_Banhos/Ile_Poule/Camera_1/Poule_T1_2.MP4": 532.53, "D:/Chagos_2021/Data/Behaviour/Territories/Peros_Banhos/Ile_Poule/Camera_1/Poule_T1_3.MP4": 169.47, "D:/Chagos_2021/Data/Behaviour/Videos/Peros_Banhos/Ile_Poule/Camera_1/Poule_C1_1.MP4": 1061.01, "D:/Chagos_2021/Data/Behaviour/Videos/Peros_Banhos/Ile_Poule/Camera_1/Poule_C1_2.MP4": 301.18}, "fps": {"D:/Chagos_2021/Data/Behaviour/Territories/Peros_Banhos/Ile_Poule/Camera_1/Poule_T1_1.MP4": 59.94, "D:/Chagos_2021/Data/Behaviour/Territories/Peros_Banhos/Ile_Poule/Camera_1/Poule_T1_2.MP4": 59.94, "D:/Chagos_2021/Data/Behaviour/Territories/Peros_Banhos/Ile_Poule/Camera_1/Poule_T1_3.MP4": 59.94, "D:/Chagos_2021/Data/Behaviour/Videos/Peros_Banhos/Ile_Poule/Camera_1/Poule_C1_1.MP4": 30.0, "D:/Chagos_2021/Data/Behaviour/Videos/Peros_Banhos/Ile_Poule/Camera_1/Poule_C1_2.MP4": 30.0}, "hasVideo": {"D:/Chagos_2021/Data/Behaviour/Territories/Peros_Banhos/Ile_Poule/Camera_1/Poule_T1_1.MP4": true, "D:/Chagos_2021/Data/Behaviour/Territories/Peros_Banhos/Ile_Poule/Camera_1/Poule_T1_2.MP4": true, "D:/Chagos_2021/Data/Behaviour/Territories/Peros_Banhos/Ile_Poule/Camera_1/Poule_T1_3.MP4": true, "D:/Chagos_2021/Data/Behaviour/Videos/Peros_Banhos/Ile_Poule/Camera_1/Poule_C1_1.MP4": true, "D:/Chagos_2021/Data/Behaviour/Videos/Peros_Banhos/Ile_Poule/Camera_1/Poule_C1_2.MP4": true}, "hasAudio": {"D:/Chagos_2021/Data/Behaviour/Territories/Peros_Banhos/Ile_Poule/Camera_1/Poule_T1_1.MP4": true, "D:/Chagos_2021/Data/Behaviour/Territories/Peros_Banhos/Ile_Poule/Camera_1/Poule_T1_2.MP4": true, "D:/Chagos_2021/Data/Behaviour/Territories/Peros_Banhos/Ile_Poule/Camera_1/Poule_T1_3.MP4": true, "D:/Chagos_2021/Data/Behaviour/Videos/Peros_Banhos/Ile_Poule/Camera_1/Poule_C1_1.MP4": true, "D:/Chagos_2021/Data/Behaviour/Videos/Peros_Banhos/Ile_Poule/Camera_1/Poule_C1_2.MP4": true}, "offset": {"1": 0.0}}}, "IP_2": {"file": {"1": ["D:/Chagos_2021/Data/Behaviour/Videos/Peros_Banhos/Ile_Poule/Camera_2/Poule_C2_1.MP4.rotated-90.avi", "D:/Chagos_2021/Data/Behaviour/Videos/Peros_Banhos/Ile_Poule/Camera_2/Poule_C2_2.MP4.rotated-90.avi"], "2": [], "3": [], "4": [], "5": [], "6": [], "7": [], "8": []}, "type": "MEDIA", "date": "2021-07-14T12:16:37", "description": "", "time offset": 0.0, "events": [[300.0, "IP_2", "Farming/foraging", "", ""], [389.144, "IP_2", "Farming/foraging", "", ""], [389.419, "IP_2", "Hidden", "", ""], [390.718, "IP_2", "Hidden", "", ""], [390.969, "IP_2", "Farming/foraging", "", ""], [396.123, "IP_2", "Farming/foraging", "", ""], [396.393, "IP_2", "Hidden", "", ""], [474.668, "IP_2", "Hidden", "", ""], [475.169, "IP_2", "Farming/foraging", "", ""], [498.418, "IP_2", "Farming/foraging", "", ""], [498.944, "IP_2", "Hidden", "", ""], [502.069, "IP_2", "Hidden", "", ""], [502.594, "IP_2", "Farming/foraging", "", ""], [505.0, "IP_2", "Farming/foraging", "", ""], [505.5, "IP_2", "Aggression", "Conspecific|Lacrymatus", ""], [507.025, "IP_2", "Aggression", "Conspecific|Lacrymatus", ""], [507.6, "IP_2", "Farming/foraging", "", ""], [555.226, "IP_2", "Farming/foraging", "", ""], [555.75, "IP_2", "Hidden", "", ""], [558.824, "IP_2", "Hidden", "", ""], [559.074, "IP_2", "Farming/foraging", "", ""], [571.124, "IP_2", "Farming/foraging", "", ""], [571.375, "IP_2", "Hidden", "", ""], [579.125, "IP_2", "Hidden", "", ""], [579.65, "IP_2", "Farming/foraging", "", ""], [588.269, "IP_2", "Farming/foraging", "", ""], [588.818, "IP_2", "Aggression", "Heterospecific|Wrasse", ""], [589.619, "IP_2", "Aggression", "Heterospecific|Wrasse", ""], [590.169, "IP_2", "Farming/foraging", "", ""], [612.844, "IP_2", "Farming/foraging", "", ""], [613.119, "IP_2", "Hidden", "", ""], [614.144, "IP_2", "Hidden", "", ""], [614.669, "IP_2", "Farming/foraging", "", ""], [617.518, "IP_2", "Farming/foraging", "", ""], [618.019, "IP_2", "Hidden", "", ""], [620.919, "IP_2", "Hidden", "", ""], [621.419, "IP_2", "Farming/foraging", "", ""], [630.944, "IP_2", "Farming/foraging", "", ""], [631.718, "IP_2", "Hidden", "", ""], [638.769, "IP_2", "Hidden", "", ""], [639.294, "IP_2", "Farming/foraging", "", ""], [664.868, "IP_2", "Farming/foraging", "", ""], [665.118, "IP_2", "Hidden", "", ""], [674.593, "IP_2", "Hidden", "", ""], [675.094, "IP_2", "Farming/foraging", "", ""], [700.293, "IP_2", "Farming/foraging", "", ""], [700.794, "IP_2", "Hidden", "", ""], [728.168, "IP_2", "Hidden", "", ""], [728.419, "IP_2", "Farming/foraging", "", ""], [750.763, "IP_2", "Farming/foraging", "", ""], [751.037, "IP_2", "Hidden", "", ""], [754.162, "IP_2", "Hidden", "", ""], [754.662, "IP_2", "Farming/foraging", "", ""], [762.887, "IP_2", "Farming/foraging", "", ""], [763.138, "IP_2", "Hidden", "", ""], [774.362, "IP_2", "Hidden", "", ""], [774.612, "IP_2", "Farming/foraging", "", ""], [820.052, "IP_2", "Farming/foraging", "", ""], [820.327, "IP_2", "Hidden", "", ""], [821.627, "IP_2", "Hidden", "", ""], [822.152, "IP_2", "Farming/foraging", "", ""], [831.208, "IP_2", "Farming/foraging", "", ""], [831.751, "IP_2", "Hidden", "", ""], [840.65, "IP_2", "Hidden", "", ""], [841.402, "IP_2", "Farming/foraging", "", ""], [863.677, "IP_2", "Farming/foraging", "", ""], [863.951, "IP_2", "Hidden", "", ""], [865.277, "IP_2", "Hidden", "", ""], [866.552, "IP_2", "Aggression", "Unknown|Unknown", ""], [867.702, "IP_2", "Aggression", "Unknown|Unknown", ""], [868.351, "IP_2", "Hidden", "", ""], [870.362, "IP_2", "Hidden", "", ""], [871.112, "IP_2", "Farming/foraging", "", ""], [881.913, "IP_2", "Farming/foraging", "", ""], [882.189, "IP_2", "Hidden", "", ""], [887.663, "IP_2", "Hidden", "", ""], [888.19, "IP_2", "Farming/foraging", "", ""], [892.038, "IP_2", "Farming/foraging", "", ""], [892.562, "IP_2", "Hidden", "", ""], [895.113, "IP_2", "Hidden", "", ""], [895.887, "IP_2", "Farming/foraging", "", ""], [903.062, "IP_2", "Farming/foraging", "", ""], [903.59, "IP_2", "Hidden", "", ""], [908.488, "IP_2", "Hidden", "", ""], [909.288, "IP_2", "Farming/foraging", "", ""], [921.338, "IP_2", "Farming/foraging", "", ""], [921.589, "IP_2", "Hidden", "", ""], [931.987, "IP_2", "Hidden", "", ""], [932.488, "IP_2", "Farming/foraging", "", ""], [958.563, "IP_2", "Farming/foraging", "", ""], [959.338, "IP_2", "Hidden", "", ""], [961.362, "IP_2", "Hidden", "", ""], [961.862, "IP_2", "Farming/foraging", "", ""], [971.712, "IP_2", "Farming/foraging", "", ""], [972.462, "IP_2", "Hidden", "", ""], [978.912, "IP_2", "Hidden", "", ""], [979.438, "IP_2", "Farming/foraging", "", ""], [1006.837, "IP_2", "Farming/foraging", "", ""], [1007.338, "IP_2", "Hidden", "", ""], [1015.395, "IP_2", "Hidden", "", ""], [1015.938, "IP_2", "Farming/foraging", "", ""], [1019.589, "IP_2", "Farming/foraging", "", ""], [1020.113, "IP_2", "Hidden", "", ""], [1024.638, "IP_2", "Hidden", "", ""], [1025.138, "IP_2", "Farming/foraging", "", ""], [1062.762, "IP_2", "Farming/foraging", "", ""], [1063.288, "IP_2", "Hidden", "", ""], [1072.088, "IP_2", "Hidden", "", ""], [1072.589, "IP_2", "Farming/foraging", "", ""], [1081.088, "IP_2", "Farming/foraging", "", ""], [1081.589, "IP_2", "Hidden", "", ""], [1095.513, "IP_2", "Hidden", "", ""], [1095.812, "IP_2", "Farming/foraging", "", ""], [1116.013, "IP_2", "Farming/foraging", "", ""], [1116.562, "IP_2", "Hidden", "", ""], [1120.389, "IP_2", "Hidden", "", ""], [1121.163, "IP_2", "Farming/foraging", "", ""], [1137.163, "IP_2", "Farming/foraging", "", ""], [1137.663, "IP_2", "Hidden", "", ""], [1142.589, "IP_2", "Hidden", "", ""], [1143.112, "IP_2", "Farming/foraging", "", ""], [1148.538, "IP_2", "Farming/foraging", "", ""], [1149.063, "IP_2", "Hidden", "", ""], [1183.189, "IP_2", "Hidden", "", ""], [1183.713, "IP_2", "Farming/foraging", "", ""], [1186.301, "IP_2", "Farming/foraging", "", ""]], "observation time interval": [300.0, 1200.0], "independent_variables": {"Atoll": " PB", "Island": "\nIle_Poule", "Treatment": " Rats", "Surge": " Medium", "Territory": "2"}, "visualize_spectrogram": false, "visualize_waveform": false, "close_behaviors_between_videos": false, "media_info": {"length": {"D:/Chagos_2021/Data/Behaviour/Videos/Peros_Banhos/Ile_Poule/Camera_2/Poule_C2_1.MP4": 796.5, "D:/Chagos_2021/Data/Behaviour/Videos/Peros_Banhos/Ile_Poule/Camera_2/Poule_C2_2.MP4": 391.08, "D:/Chagos_2021/Data/Behaviour/Videos/Peros_Banhos/Ile_Poule/Camera_2/Poule_C2_1.MP4.rotated-90.avi": 796.5, "D:/Chagos_2021/Data/Behaviour/Videos/Peros_Banhos/Ile_Poule/Camera_2/Poule_C2_2.MP4.rotated-90.avi": 391.08}, "fps": {"D:/Chagos_2021/Data/Behaviour/Videos/Peros_Banhos/Ile_Poule/Camera_2/Poule_C2_1.MP4": 60.0, "D:/Chagos_2021/Data/Behaviour/Videos/Peros_Banhos/Ile_Poule/Camera_2/Poule_C2_2.MP4": 60.0, "D:/Chagos_2021/Data/Behaviour/Videos/Peros_Banhos/Ile_Poule/Camera_2/Poule_C2_1.MP4.rotated-90.avi": 60.0, "D:/Chagos_2021/Data/Behaviour/Videos/Peros_Banhos/Ile_Poule/Camera_2/Poule_C2_2.MP4.rotated-90.avi": 60.0}, "hasVideo": {"D:/Chagos_2021/Data/Behaviour/Videos/Peros_Banhos/Ile_Poule/Camera_2/Poule_C2_1.MP4": true, "D:/Chagos_2021/Data/Behaviour/Videos/Peros_Banhos/Ile_Poule/Camera_2/Poule_C2_2.MP4": true, "D:/Chagos_2021/Data/Behaviour/Videos/Peros_Banhos/Ile_Poule/Camera_2/Poule_C2_1.MP4.rotated-90.avi": true, "D:/Chagos_2021/Data/Behaviour/Videos/Peros_Banhos/Ile_Poule/Camera_2/Poule_C2_2.MP4.rotated-90.avi": true}, "hasAudio": {"D:/Chagos_2021/Data/Behaviour/Videos/Peros_Banhos/Ile_Poule/Camera_2/Poule_C2_1.MP4": true, "D:/Chagos_2021/Data/Behaviour/Videos/Peros_Banhos/Ile_Poule/Camera_2/Poule_C2_2.MP4": true, "D:/Chagos_2021/Data/Behaviour/Videos/Peros_Banhos/Ile_Poule/Camera_2/Poule_C2_1.MP4.rotated-90.avi": true, "D:/Chagos_2021/Data/Behaviour/Videos/Peros_Banhos/Ile_Poule/Camera_2/Poule_C2_2.MP4.rotated-90.avi": true}, "offset": {"1": 0.0}}}, "IP_3": {"file": {"1": ["D:/Chagos_2021/Data/Behaviour/Videos/Peros_Banhos/Ile_Poule/Camera_3/Poule_C3_1.MP4", "D:/Chagos_2021/Data/Behaviour/Videos/Peros_Banhos/Ile_Poule/Camera_3/Poule_C3_2.MP4"], "2": [], "3": [], "4": [], "5": [], "6": [], "7": [], "8": []}, "type": "MEDIA", "date": "2021-07-14T13:10:03", "description": "", "time offset": 0.0, "events": [[300.0, "IP_3", "Hidden", "", ""], [314.374, "IP_3", "Hidden", "", ""], [314.903, "IP_3", "Farming/foraging", "", ""], [346.403, "IP_3", "Farming/foraging", "", ""], [346.902, "IP_3", "Hidden", "", ""], [349.153, "IP_3", "Hidden", "", ""], [349.653, "IP_3", "Farming/foraging", "", ""], [362.902, "IP_3", "Farming/foraging", "", ""], [363.154, "IP_3", "Hidden", "", ""], [374.151, "IP_3", "Hidden", "", ""], [377.153, "IP_3", "Farming/foraging", "", ""], [394.402, "IP_3", "Farming/foraging", "", ""], [394.652, "IP_3", "Hidden", "", ""], [397.652, "IP_3", "Hidden", "", ""], [398.402, "IP_3", "Farming/foraging", "", ""], [400.902, "IP_3", "Farming/foraging", "", ""], [401.651, "IP_3", "Hidden", "", ""], [402.902, "IP_3", "Hidden", "", ""], [403.153, "IP_3", "Farming/foraging", "", ""], [413.151, "IP_3", "Farming/foraging", "", ""], [413.402, "IP_3", "Hidden", "", ""], [423.652, "IP_3", "Hidden", "", ""], [424.402, "IP_3", "Farming/foraging", "", ""], [441.402, "IP_3", "Farming/foraging", "", ""], [441.402, "IP_3", "Hidden", "", ""], [455.152, "IP_3", "Hidden", "", ""], [455.653, "IP_3", "Farming/foraging", "", ""], [477.902, "IP_3", "Farming/foraging", "", ""], [479.653, "IP_3", "Aggression", "Unknown|Unknown", ""], [481.155, "IP_3", "Aggression", "Unknown|Unknown", ""], [482.433, "IP_3", "Farming/foraging", "", ""], [489.656, "IP_3", "Farming/foraging", "", ""], [490.185, "IP_3", "Hidden", "", ""], [494.656, "IP_3", "Hidden", "", ""], [495.656, "IP_3", "Farming/foraging", "", ""], [521.183, "IP_3", "Farming/foraging", "", ""], [521.655, "IP_3", "Hidden", "", ""], [524.167, "IP_3", "Hidden", "", ""], [524.783, "IP_3", "Farming/foraging", "", ""], [538.443, "IP_3", "Farming/foraging", "", ""], [538.903, "IP_3", "Hidden", "", ""], [540.155, "IP_3", "Hidden", "", ""], [540.425, "IP_3", "Farming/foraging", "", ""], [544.909, "IP_3", "Farming/foraging", "", ""], [545.431, "IP_3", "Hidden", "", ""], [559.656, "IP_3", "Hidden", "", ""], [560.184, "IP_3", "Farming/foraging", "", ""], [566.167, "IP_3", "Farming/foraging", "", ""], [566.655, "IP_3", "Hidden", "", ""], [573.178, "IP_3", "Hidden", "", ""], [573.656, "IP_3", "Farming/foraging", "", ""], [580.172, "IP_3", "Farming/foraging", "", ""], [580.655, "IP_3", "Hidden", "", ""], [583.655, "IP_3", "Hidden", "", ""], [583.919, "IP_3", "Farming/foraging", "", ""], [587.169, "IP_3", "Farming/foraging", "", ""], [587.78, "IP_3", "Hidden", "", ""], [592.657, "IP_3", "Hidden", "", ""], [593.169, "IP_3", "Farming/foraging", "", ""], [601.179, "IP_3", "Farming/foraging", "", ""], [602.166, "IP_3", "Hidden", "", ""], [602.76, "IP_3", "Hidden", "", ""], [603.196, "IP_3", "Farming/foraging", "", ""], [626.787, "IP_3", "Farming/foraging", "", ""], [627.216, "IP_3", "Hidden", "", ""], [630.959, "IP_3", "Hidden", "", ""], [631.497, "IP_3", "Farming/foraging", "", ""], [659.688, "IP_3", "Farming/foraging", "", ""], [660.405, "IP_3", "Hidden", "", ""], [664.429, "IP_3", "Hidden", "", ""], [664.902, "IP_3", "Farming/foraging", "", ""], [675.796, "IP_3", "Farming/foraging", "", ""], [676.156, "IP_3", "Hidden", "", ""], [683.181, "IP_3", "Hidden", "", ""], [683.655, "IP_3", "Farming/foraging", "", ""], [686.813, "IP_3", "Farming/foraging", "", ""], [687.191, "IP_3", "Hidden", "", ""], [691.26, "IP_3", "Hidden", "", ""], [691.696, "IP_3", "Farming/foraging", "", ""], [694.441, "IP_3", "Farming/foraging", "", ""], [695.004, "IP_3", "Hidden", "", ""], [718.7, "IP_3", "Hidden", "", ""], [719.155, "IP_3", "Farming/foraging", "", ""], [769.681, "IP_3", "Farming/foraging", "", ""], [769.681, "IP_3", "Hidden", "", ""], [793.157, "IP_3", "Hidden", "", ""], [793.686, "IP_3", "Farming/foraging", "", ""], [798.67, "IP_3", "Farming/foraging", "", ""], [799.155, "IP_3", "Hidden", "", ""], [805.154, "IP_3", "Hidden", "", ""], [805.676, "IP_3", "Farming/foraging", "", ""], [813.681, "IP_3", "Farming/foraging", "", ""], [814.273, "IP_3", "Hidden", "", ""], [829.678, "IP_3", "Hidden", "", ""], [830.277, "IP_3", "Farming/foraging", "", ""], [876.276, "IP_3", "Farming/foraging", "", ""], [876.688, "IP_3", "Hidden", "", ""], [889.271, "IP_3", "Hidden", "", ""], [889.695, "IP_3", "Farming/foraging", "", ""], [909.177, "IP_3", "Farming/foraging", "", ""], [909.966, "IP_3", "Hidden", "", ""], [914.428, "IP_3", "Hidden", "", ""], [915.157, "IP_3", "Farming/foraging", "", ""], [943.69, "IP_3", "Farming/foraging", "", ""], [944.157, "IP_3", "Hidden", "", ""], [948.674, "IP_3", "Hidden", "", ""], [949.155, "IP_3", "Farming/foraging", "", ""], [954.684, "IP_3", "Farming/foraging", "", ""], [955.153, "IP_3", "Hidden", "", ""], [959.267, "IP_3", "Hidden", "", ""], [959.979, "IP_3", "Farming/foraging", "", ""], [986.672, "IP_3", "Farming/foraging", "", ""], [987.293, "IP_3", "Hidden", "", ""], [998.268, "IP_3", "Hidden", "", ""], [998.693, "IP_3", "Farming/foraging", "", ""], [1016.656, "IP_3", "Farming/foraging", "", ""], [1016.656, "IP_3", "Hidden", "", ""], [1023.173, "IP_3", "Hidden", "", ""], [1023.656, "IP_3", "Farming/foraging", "", ""], [1037.404, "IP_3", "Farming/foraging", "", ""], [1037.925, "IP_3", "Hidden", "", ""], [1039.771, "IP_3", "Hidden", "", ""], [1042.154, "IP_3", "Farming/foraging", "", ""], [1053.671, "IP_3", "Farming/foraging", "", ""], [1054.676, "IP_3", "Hidden", "", ""], [1057.901, "IP_3", "Hidden", "", ""], [1058.403, "IP_3", "Farming/foraging", "", ""], [1083.699, "IP_3", "Farming/foraging", "", ""], [1084.166, "IP_3", "Hidden", "", ""], [1088.996, "IP_3", "Hidden", "", ""], [1089.413, "IP_3", "Farming/foraging", "", ""], [1100.756, "IP_3", "Farming/foraging", "", ""], [1100.756, "IP_3", "Hidden", "", ""], [1106.691, "IP_3", "Hidden", "", ""], [1107.415, "IP_3", "Farming/foraging", "", ""], [1120.666, "IP_3", "Farming/foraging", "", ""], [1121.19, "IP_3", "Hidden", "", ""], [1128.666, "IP_3", "Hidden", "", ""], [1129.193, "IP_3", "Farming/foraging", "", ""], [1140.301, "IP_3", "Farming/foraging", "", ""], [1140.939, "IP_3", "Hidden", "", ""], [1147.28, "IP_3", "Hidden", "", ""], [1147.697, "IP_3", "Farming/foraging", "", ""], [1157.283, "IP_3", "Farming/foraging", "", ""], [1157.665, "IP_3", "Hidden", "", ""], [1162.914, "IP_3", "Hidden", "", ""], [1163.286, "IP_3", "Farming/foraging", "", ""], [1171.18, "IP_3", "Farming/foraging", "", ""], [1172.187, "IP_3", "Hidden", "", ""], [1174.196, "IP_3", "Hidden", "", ""], [1174.665, "IP_3", "Farming/foraging", "", ""], [1199.202, "IP_3", "Farming/foraging", "", ""]], "observation time interval": [300.0, 1200.0], "independent_variables": {"Atoll": "GCB", "Island": "Middle_brother", "Treatment": "Birds", "Surge": "High", "Territory": "1"}, "visualize_spectrogram": false, "visualize_waveform": false, "close_behaviors_between_videos": false, "media_info": {"length": {"D:/Chagos_2021/Data/Behaviour/Videos/Peros_Banhos/Ile_Poule/Camera_3/Poule_C3_1.MP4": 1061.01, "D:/Chagos_2021/Data/Behaviour/Videos/Peros_Banhos/Ile_Poule/Camera_3/Poule_C3_2.MP4": 225.37}, "fps": {"D:/Chagos_2021/Data/Behaviour/Videos/Peros_Banhos/Ile_Poule/Camera_3/Poule_C3_1.MP4": 30.0, "D:/Chagos_2021/Data/Behaviour/Videos/Peros_Banhos/Ile_Poule/Camera_3/Poule_C3_2.MP4": 30.0}, "hasVideo": {"D:/Chagos_2021/Data/Behaviour/Videos/Peros_Banhos/Ile_Poule/Camera_3/Poule_C3_1.MP4": true, "D:/Chagos_2021/Data/Behaviour/Videos/Peros_Banhos/Ile_Poule/Camera_3/Poule_C3_2.MP4": true}, "hasAudio": {"D:/Chagos_2021/Data/Behaviour/Videos/Peros_Banhos/Ile_Poule/Camera_3/Poule_C3_1.MP4": true, "D:/Chagos_2021/Data/Behaviour/Videos/Peros_Banhos/Ile_Poule/Camera_3/Poule_C3_2.MP4": true}, "offset": {"1": 0.0}}}, "IP_4": {"file": {"1": ["D:/Chagos_2021/Data/Behaviour/Videos/Peros_Banhos/Ile_Poule/Camera_4/Poule_C4_1.MP4", "D:/Chagos_2021/Data/Behaviour/Videos/Peros_Banhos/Ile_Poule/Camera_4/Poule_C4_2.MP4"], "2": [], "3": [], "4": [], "5": [], "6": [], "7": [], "8": []}, "type": "MEDIA", "date": "2021-07-14T14:15:37", "description": "", "time offset": 0.0, "events": [[300.0, "IP_4", "Hidden", "", ""], [302.748, "IP_4", "Hidden", "", ""], [303.157, "IP_4", "Farming/foraging", "", ""], [311.037, "IP_4", "Farming/foraging", "", ""], [311.446, "IP_4", "Hidden", "", ""], [312.403, "IP_4", "Hidden", "", ""], [312.961, "IP_4", "Farming/foraging", "", ""], [319.449, "IP_4", "Farming/foraging", "", ""], [320.025, "IP_4", "Hidden", "", ""], [326.939, "IP_4", "Hidden", "", ""], [327.919, "IP_4", "Farming/foraging", "", ""], [338.466, "IP_4", "Farming/foraging", "", ""], [338.466, "IP_4", "Hidden", "", ""], [342.258, "IP_4", "Hidden", "", ""], [343.153, "IP_4", "Farming/foraging", "", ""], [353.189, "IP_4", "Farming/foraging", "", ""], [353.702, "IP_4", "Hidden", "", ""], [362.407, "IP_4", "Hidden", "", ""], [362.691, "IP_4", "Farming/foraging", "", ""], [376.406, "IP_4", "Farming/foraging", "", ""], [376.925, "IP_4", "Hidden", "", ""], [393.93, "IP_4", "Hidden", "", ""], [394.525, "IP_4", "Farming/foraging", "", ""], [408.255, "IP_4", "Farming/foraging", "", ""], [408.653, "IP_4", "Hidden", "", ""], [418.187, "IP_4", "Hidden", "", ""], [418.654, "IP_4", "Farming/foraging", "", ""], [423.755, "IP_4", "Farming/foraging", "", ""], [424.237, "IP_4", "Hidden", "", ""], [433.657, "IP_4", "Hidden", "", ""], [434.224, "IP_4", "Farming/foraging", "", ""], [456.175, "IP_4", "Farming/foraging", "", ""], [456.679, "IP_4", "Hidden", "", ""], [462.906, "IP_4", "Hidden", "", ""], [463.442, "IP_4", "Farming/foraging", "", ""], [477.653, "IP_4", "Farming/foraging", "", ""], [478.172, "IP_4", "Hidden", "", ""], [496.154, "IP_4", "Hidden", "", ""], [496.461, "IP_4", "Farming/foraging", "", ""], [505.021, "IP_4", "Farming/foraging", "", ""], [505.464, "IP_4", "Hidden", "", ""], [531.744, "IP_4", "Hidden", "", ""], [532.182, "IP_4", "Farming/foraging", "", ""], [545.72, "IP_4", "Farming/foraging", "", ""], [546.225, "IP_4", "Hidden", "", ""], [549.092, "IP_4", "Hidden", "", ""], [553.443, "IP_4", "Farming/foraging", "", ""], [571.903, "IP_4", "Farming/foraging", "", ""], [572.654, "IP_4", "Hidden", "", ""], [574.154, "IP_4", "Hidden", "", ""], [574.653, "IP_4", "Farming/foraging", "", ""], [586.902, "IP_4", "Farming/foraging", "", ""], [587.152, "IP_4", "Aggression", "Heterospecific|Tang", ""], [587.654, "IP_4", "Aggression", "Heterospecific|Tang", ""], [588.903, "IP_4", "Farming/foraging", "", ""], [596.903, "IP_4", "Farming/foraging", "", ""], [597.904, "IP_4", "Hidden", "", ""], [609.903, "IP_4", "Hidden", "", ""], [610.153, "IP_4", "Farming/foraging", "", ""], [612.922, "IP_4", "Farming/foraging", "", ""], [613.177, "IP_4", "Hidden", "", ""], [621.905, "IP_4", "Hidden", "", ""], [622.18, "IP_4", "Farming/foraging", "", ""], [628.776, "IP_4", "Farming/foraging", "", ""], [629.93, "IP_4", "Hidden", "", ""], [633.926, "IP_4", "Hidden", "", ""], [634.521, "IP_4", "Farming/foraging", "", ""], [656.764, "IP_4", "Farming/foraging", "", ""], [657.479, "IP_4", "Hidden", "", ""], [674.655, "IP_4", "Hidden", "", ""], [675.272, "IP_4", "Farming/foraging", "", ""], [689.695, "IP_4", "Farming/foraging", "", ""], [690.27, "IP_4", "Hidden", "", ""], [691.679, "IP_4", "Hidden", "", ""], [692.258, "IP_4", "Farming/foraging", "", ""], [701.406, "IP_4", "Farming/foraging", "", ""], [702.18, "IP_4", "Hidden", "", ""], [704.404, "IP_4", "Hidden", "", ""], [704.791, "IP_4", "Farming/foraging", "", ""], [721.156, "IP_4", "Farming/foraging", "", ""], [721.697, "IP_4", "Hidden", "", ""], [725.208, "IP_4", "Hidden", "", ""], [725.652, "IP_4", "Farming/foraging", "", ""], [737.903, "IP_4", "Farming/foraging", "", ""], [738.405, "IP_4", "Hidden", "", ""], [742.39, "IP_4", "Hidden", "", ""], [743.404, "IP_4", "Farming/foraging", "", ""], [758.405, "IP_4", "Farming/foraging", "", ""], [758.904, "IP_4", "Hidden", "", ""], [769.407, "IP_4", "Hidden", "", ""], [769.945, "IP_4", "Farming/foraging", "", ""], [797.91, "IP_4", "Farming/foraging", "", ""], [798.43, "IP_4", "Hidden", "", ""], [799.445, "IP_4", "Hidden", "", ""], [800.052, "IP_4", "Farming/foraging", "", ""], [838.195, "IP_4", "Farming/foraging", "", ""], [838.657, "IP_4", "Hidden", "", ""], [843.194, "IP_4", "Hidden", "", ""], [843.77, "IP_4", "Farming/foraging", "", ""], [864.658, "IP_4", "Farming/foraging", "", ""], [864.927, "IP_4", "Hidden", "", ""], [881.157, "IP_4", "Hidden", "", ""], [881.69, "IP_4", "Farming/foraging", "", ""], [890.264, "IP_4", "Farming/foraging", "", ""], [890.678, "IP_4", "Hidden", "", ""], [911.157, "IP_4", "Hidden", "", ""], [911.419, "IP_4", "Farming/foraging", "", ""], [938.657, "IP_4", "Farming/foraging", "", ""], [939.194, "IP_4", "Hidden", "", ""], [962.951, "IP_4", "Hidden", "", ""], [963.417, "IP_4", "Farming/foraging", "", ""], [980.193, "IP_4", "Farming/foraging", "", ""], [980.756, "IP_4", "Hidden", "", ""], [982.233, "IP_4", "Hidden", "", ""], [982.778, "IP_4", "Farming/foraging", "", ""], [1009.441, "IP_4", "Farming/foraging", "", ""], [1010.435, "IP_4", "Hidden", "", ""], [1013.191, "IP_4", "Hidden", "", ""], [1014.175, "IP_4", "Farming/foraging", "", ""], [1028.407, "IP_4", "Farming/foraging", "", ""], [1028.926, "IP_4", "Hidden", "", ""], [1031.659, "IP_4", "Hidden", "", ""], [1031.919, "IP_4", "Farming/foraging", "", ""], [1056.691, "IP_4", "Farming/foraging", "", ""], [1057.265, "IP_4", "Hidden", "", ""], [1094.496, "IP_4", "Hidden", "", ""], [1095.243, "IP_4", "Farming/foraging", "", ""], [1103.779, "IP_4", "Farming/foraging", "", ""], [1104.204, "IP_4", "Aggression", "Heterospecific|Wrasse", ""], [1105.426, "IP_4", "Aggression", "Heterospecific|Wrasse", ""], [1106.174, "IP_4", "Farming/foraging", "", ""], [1154.666, "IP_4", "Farming/foraging", "", ""], [1155.2, "IP_4", "Hidden", "", ""], [1157.666, "IP_4", "Hidden", "", ""], [1158.164, "IP_4", "Farming/foraging", "", ""], [1168.192, "IP_4", "Farming/foraging", "", ""], [1168.665, "IP_4", "Hidden", "", ""], [1174.279, "IP_4", "Hidden", "", ""], [1174.93, "IP_4", "Farming/foraging", "", ""], [1184.68, "IP_4", "Farming/foraging", "", ""], [1185.415, "IP_4", "Hidden", "", ""], [1199.28, "IP_4", "Hidden", "", ""]], "observation time interval": [300.0, 1200.0], "independent_variables": {"Atoll": " PB", "Island": "\nIle_Poule", "Treatment": " Rats", "Surge": " Medium", "Territory": "4"}, "visualize_spectrogram": false, "visualize_waveform": false, "close_behaviors_between_videos": false, "media_info": {"length": {"D:/Chagos_2021/Data/Behaviour/Videos/Peros_Banhos/Ile_Poule/Camera_4/Poule_C4_1.MP4": 1061.01, "D:/Chagos_2021/Data/Behaviour/Videos/Peros_Banhos/Ile_Poule/Camera_4/Poule_C4_2.MP4": 232.38}, "fps": {"D:/Chagos_2021/Data/Behaviour/Videos/Peros_Banhos/Ile_Poule/Camera_4/Poule_C4_1.MP4": 30.0, "D:/Chagos_2021/Data/Behaviour/Videos/Peros_Banhos/Ile_Poule/Camera_4/Poule_C4_2.MP4": 30.0}, "hasVideo": {"D:/Chagos_2021/Data/Behaviour/Videos/Peros_Banhos/Ile_Poule/Camera_4/Poule_C4_1.MP4": true, "D:/Chagos_2021/Data/Behaviour/Videos/Peros_Banhos/Ile_Poule/Camera_4/Poule_C4_2.MP4": true}, "hasAudio": {"D:/Chagos_2021/Data/Behaviour/Videos/Peros_Banhos/Ile_Poule/Camera_4/Poule_C4_1.MP4": true, "D:/Chagos_2021/Data/Behaviour/Videos/Peros_Banhos/Ile_Poule/Camera_4/Poule_C4_2.MP4": true}, "offset": {"1": 0.0}}}, "IP_5": {"file": {"1": ["D:/Chagos_2021/Data/Behaviour/Videos/Peros_Banhos/Ile_Poule/Camera_5/Poule_C5_2.MP4", "D:/Chagos_2021/Data/Behaviour/Videos/Peros_Banhos/Ile_Poule/Camera_5/Poule_C5_1.MP4"], "2": [], "3": [], "4": [], "5": [], "6": [], "7": [], "8": []}, "type": "MEDIA", "date": "2021-07-14T14:46:20", "description": "", "time offset": 0.0, "events": [[300.0, "IP_5", "Hidden", "", ""], [301.402, "IP_5", "Hidden", "", ""], [301.653, "IP_5", "Farming/foraging", "", ""], [340.903, "IP_5", "Farming/foraging", "", ""], [341.153, "IP_5", "Hidden", "", ""], [351.403, "IP_5", "Hidden", "", ""], [351.901, "IP_5", "Farming/foraging", "", ""], [366.757, "IP_5", "Farming/foraging", "", ""], [367.152, "IP_5", "Aggression", "Heterospecific|Wrasse", ""], [367.902, "IP_5", "Aggression", "Heterospecific|Wrasse", ""], [369.902, "IP_5", "Farming/foraging", "", ""], [379.655, "IP_5", "Farming/foraging", "", ""], [380.403, "IP_5", "Hidden", "", ""], [382.403, "IP_5", "Hidden", "", ""], [382.654, "IP_5", "Farming/foraging", "", ""], [425.153, "IP_5", "Farming/foraging", "", ""], [425.655, "IP_5", "Hidden", "", ""], [436.651, "IP_5", "Hidden", "", ""], [436.903, "IP_5", "Farming/foraging", "", ""], [492.903, "IP_5", "Farming/foraging", "", ""], [493.653, "IP_5", "Hidden", "", ""], [496.651, "IP_5", "Hidden", "", ""], [497.153, "IP_5", "Aggression", "Conspecific|Lacrymatus", ""], [499.152, "IP_5", "Aggression", "Conspecific|Lacrymatus", ""], [499.653, "IP_5", "Farming/foraging", "", ""], [500.902, "IP_5", "Farming/foraging", "", ""], [501.902, "IP_5", "Hidden", "", ""], [509.902, "IP_5", "Hidden", "", ""], [510.403, "IP_5", "Farming/foraging", "", ""], [515.903, "IP_5", "Farming/foraging", "", ""], [516.652, "IP_5", "Hidden", "", ""], [519.153, "IP_5", "Hidden", "", ""], [520.152, "IP_5", "Farming/foraging", "", ""], [529.652, "IP_5", "Farming/foraging", "", ""], [530.402, "IP_5", "Hidden", "", ""], [533.402, "IP_5", "Hidden", "", ""], [534.152, "IP_5", "Farming/foraging", "", ""], [575.902, "IP_5", "Farming/foraging", "", ""], [576.403, "IP_5", "Hidden", "", ""], [593.654, "IP_5", "Hidden", "", ""], [594.435, "IP_5", "Farming/foraging", "", ""], [605.153, "IP_5", "Farming/foraging", "", ""], [605.652, "IP_5", "Hidden", "", ""], [610.712, "IP_5", "Hidden", "", ""], [611.153, "IP_5", "Farming/foraging", "", ""], [637.654, "IP_5", "Farming/foraging", "", ""], [638.154, "IP_5", "Hidden", "", ""], [642.933, "IP_5", "Hidden", "", ""], [643.69, "IP_5", "Farming/foraging", "", ""], [667.176, "IP_5", "Farming/foraging", "", ""], [667.785, "IP_5", "Hidden", "", ""], [670.656, "IP_5", "Hidden", "", ""], [674.152, "IP_5", "Farming/foraging", "", ""], [679.904, "IP_5", "Farming/foraging", "", ""], [680.402, "IP_5", "Hidden", "", ""], [685.152, "IP_5", "Hidden", "", ""], [685.68, "IP_5", "Farming/foraging", "", ""], [691.404, "IP_5", "Farming/foraging", "", ""], [692.153, "IP_5", "Hidden", "", ""], [702.923, "IP_5", "Hidden", "", ""], [703.904, "IP_5", "Farming/foraging", "", ""], [732.921, "IP_5", "Farming/foraging", "", ""], [733.406, "IP_5", "Hidden", "", ""], [756.693, "IP_5", "Hidden", "", ""], [757.697, "IP_5", "Farming/foraging", "", ""], [768.294, "IP_5", "Farming/foraging", "", ""], [769.18, "IP_5", "Hidden", "", ""], [770.921, "IP_5", "Hidden", "", ""], [771.424, "IP_5", "Farming/foraging", "", ""], [799.905, "IP_5", "Farming/foraging", "", ""], [800.328, "IP_5", "Hidden", "", ""], [820.682, "IP_5", "Hidden", "", ""], [821.416, "IP_5", "Farming/foraging", "", ""], [847.419, "IP_5", "Farming/foraging", "", ""], [847.419, "IP_5", "Hidden", "", ""], [860.656, "IP_5", "Hidden", "", ""], [860.943, "IP_5", "Farming/foraging", "", ""], [904.195, "IP_5", "Farming/foraging", "", ""], [904.93, "IP_5", "Hidden", "", ""], [905.678, "IP_5", "Hidden", "", ""], [906.425, "IP_5", "Farming/foraging", "", ""], [918.425, "IP_5", "Farming/foraging", "", ""], [919.174, "IP_5", "Hidden", "", ""], [922.169, "IP_5", "Hidden", "", ""], [922.657, "IP_5", "Farming/foraging", "", ""], [947.407, "IP_5", "Farming/foraging", "", ""], [948.156, "IP_5", "Hidden", "", ""], [962.404, "IP_5", "Hidden", "", ""], [962.673, "IP_5", "Farming/foraging", "", ""], [977.406, "IP_5", "Farming/foraging", "", ""], [978.155, "IP_5", "Hidden", "", ""], [989.674, "IP_5", "Hidden", "", ""], [990.156, "IP_5", "Farming/foraging", "", ""], [1004.929, "IP_5", "Farming/foraging", "", ""], [1005.405, "IP_5", "Hidden", "", ""], [1014.406, "IP_5", "Hidden", "", ""], [1015.158, "IP_5", "Farming/foraging", "", ""], [1037.184, "IP_5", "Farming/foraging", "", ""], [1037.932, "IP_5", "Hidden", "", ""], [1039.905, "IP_5", "Hidden", "", ""], [1040.182, "IP_5", "Farming/foraging", "", ""], [1046.928, "IP_5", "Farming/foraging", "", ""], [1047.676, "IP_5", "Hidden", "", ""], [1054.443, "IP_5", "Hidden", "", ""], [1055.19, "IP_5", "Farming/foraging", "", ""], [1067.914, "IP_5", "Farming/foraging", "", ""], [1068.406, "IP_5", "Hidden", "", ""], [1089.406, "IP_5", "Hidden", "", ""], [1089.664, "IP_5", "Farming/foraging", "", ""], [1108.428, "IP_5", "Farming/foraging", "", ""], [1108.905, "IP_5", "Hidden", "", ""], [1112.18, "IP_5", "Hidden", "", ""], [1112.928, "IP_5", "Farming/foraging", "", ""], [1116.405, "IP_5", "Farming/foraging", "", ""], [1117.157, "IP_5", "Hidden", "", ""], [1119.69, "IP_5", "Hidden", "", ""], [1120.426, "IP_5", "Farming/foraging", "", ""], [1129.429, "IP_5", "Farming/foraging", "", ""], [1129.977, "IP_5", "Hidden", "", ""], [1132.905, "IP_5", "Hidden", "", ""], [1133.273, "IP_5", "Farming/foraging", "", ""], [1173.289, "IP_5", "Farming/foraging", "", ""], [1173.712, "IP_5", "Hidden", "", ""], [1180.442, "IP_5", "Hidden", "", ""], [1181.173, "IP_5", "Farming/foraging", "", ""], [1199.478, "IP_5", "Farming/foraging", "", ""]], "observation time interval": [300.0, 1200.0], "independent_variables": {"Atoll": " PB", "Island": "\nIle_Poule", "Treatment": " Rats", "Surge": " Medium", "Territory": "5"}, "visualize_spectrogram": false, "visualize_waveform": false, "close_behaviors_between_videos": false, "media_info": {"length": {"D:/Chagos_2021/Data/Behaviour/Videos/Peros_Banhos/Ile_Poule/Camera_5/Poule_C5_1.MP4": 483.5, "D:/Chagos_2021/Data/Behaviour/Videos/Peros_Banhos/Ile_Poule/Camera_5/Poule_C5_2.MP4": 796.5}, "fps": {"D:/Chagos_2021/Data/Behaviour/Videos/Peros_Banhos/Ile_Poule/Camera_5/Poule_C5_1.MP4": 60.0, "D:/Chagos_2021/Data/Behaviour/Videos/Peros_Banhos/Ile_Poule/Camera_5/Poule_C5_2.MP4": 60.0}, "hasVideo": {"D:/Chagos_2021/Data/Behaviour/Videos/Peros_Banhos/Ile_Poule/Camera_5/Poule_C5_1.MP4": true, "D:/Chagos_2021/Data/Behaviour/Videos/Peros_Banhos/Ile_Poule/Camera_5/Poule_C5_2.MP4": true}, "hasAudio": {"D:/Chagos_2021/Data/Behaviour/Videos/Peros_Banhos/Ile_Poule/Camera_5/Poule_C5_1.MP4": true, "D:/Chagos_2021/Data/Behaviour/Videos/Peros_Banhos/Ile_Poule/Camera_5/Poule_C5_2.MP4": true}, "offset": {"1": 0.0}}}, "IP_6": {"file": {"1": ["D:/Chagos_2021/Data/Behaviour/Videos/Peros_Banhos/Ile_Poule/Camera_6/Poule_C6_1.MP4", "D:/Chagos_2021/Data/Behaviour/Videos/Peros_Banhos/Ile_Poule/Camera_6/Poule_C6_2.MP4"], "2": [], "3": [], "4": [], "5": [], "6": [], "7": [], "8": []}, "type": "MEDIA", "date": "2021-07-14T15:10:42", "description": "", "time offset": 0.0, "events": [[300.0, "IP_6", "Farming/foraging", "", ""], [309.405, "IP_6", "Farming/foraging", "", ""], [309.929, "IP_6", "Hidden", "", ""], [311.923, "IP_6", "Hidden", "", ""], [312.404, "IP_6", "Farming/foraging", "", ""], [320.976, "IP_6", "Farming/foraging", "", ""], [321.672, "IP_6", "Hidden", "", ""], [322.97, "IP_6", "Hidden", "", ""], [323.906, "IP_6", "Farming/foraging", "", ""], [350.421, "IP_6", "Farming/foraging", "", ""], [350.908, "IP_6", "Hidden", "", ""], [352.42, "IP_6", "Hidden", "", ""], [353.427, "IP_6", "Farming/foraging", "", ""], [367.913, "IP_6", "Farming/foraging", "", ""], [368.939, "IP_6", "Hidden", "", ""], [371.443, "IP_6", "Hidden", "", ""], [372.261, "IP_6", "Farming/foraging", "", ""], [382.43, "IP_6", "Farming/foraging", "", ""], [383.156, "IP_6", "Hidden", "", ""], [384.905, "IP_6", "Hidden", "", ""], [385.43, "IP_6", "Farming/foraging", "", ""], [396.677, "IP_6", "Farming/foraging", "", ""], [397.656, "IP_6", "Hidden", "", ""], [399.931, "IP_6", "Hidden", "", ""], [400.658, "IP_6", "Farming/foraging", "", ""], [413.907, "IP_6", "Farming/foraging", "", ""], [414.439, "IP_6", "Hidden", "", ""], [418.906, "IP_6", "Hidden", "", ""], [419.429, "IP_6", "Farming/foraging", "", ""], [434.904, "IP_6", "Farming/foraging", "", ""], [435.43, "IP_6", "Hidden", "", ""], [439.519, "IP_6", "Hidden", "", ""], [439.939, "IP_6", "Farming/foraging", "", ""], [464.172, "IP_6", "Farming/foraging", "", ""], [464.655, "IP_6", "Hidden", "", ""], [467.407, "IP_6", "Hidden", "", ""], [467.926, "IP_6", "Farming/foraging", "", ""], [482.154, "IP_6", "Farming/foraging", "", ""], [482.684, "IP_6", "Hidden", "", ""], [487.157, "IP_6", "Hidden", "", ""], [487.448, "IP_6", "Farming/foraging", "", ""], [500.171, "IP_6", "Farming/foraging", "", ""], [500.749, "IP_6", "Hidden", "", ""], [505.185, "IP_6", "Hidden", "", ""], [505.653, "IP_6", "Farming/foraging", "", ""], [508.907, "IP_6", "Farming/foraging", "", ""], [509.483, "IP_6", "Hidden", "", ""], [522.406, "IP_6", "Hidden", "", ""], [523.154, "IP_6", "Farming/foraging", "", ""], [548.155, "IP_6", "Farming/foraging", "", ""], [548.405, "IP_6", "Hidden", "", ""], [556.97, "IP_6", "Hidden", "", ""], [557.457, "IP_6", "Farming/foraging", "", ""], [587.154, "IP_6", "Farming/foraging", "", ""], [587.464, "IP_6", "Hidden", "", ""], [593.953, "IP_6", "Hidden", "", ""], [594.656, "IP_6", "Farming/foraging", "", ""], [599.941, "IP_6", "Farming/foraging", "", ""], [600.654, "IP_6", "Hidden", "", ""], [605.191, "IP_6", "Hidden", "", ""], [605.905, "IP_6", "Farming/foraging", "", ""], [615.406, "IP_6", "Farming/foraging", "", ""], [615.922, "IP_6", "Hidden", "", ""], [621.405, "IP_6", "Hidden", "", ""], [621.942, "IP_6", "Farming/foraging", "", ""], [631.674, "IP_6", "Farming/foraging", "", ""], [632.154, "IP_6", "Hidden", "", ""], [634.157, "IP_6", "Hidden", "", ""], [634.688, "IP_6", "Farming/foraging", "", ""], [654.655, "IP_6", "Farming/foraging", "", ""], [655.174, "IP_6", "Hidden", "", ""], [658.278, "IP_6", "Hidden", "", ""], [658.678, "IP_6", "Farming/foraging", "", ""], [673.415, "IP_6", "Farming/foraging", "", ""], [674.155, "IP_6", "Hidden", "", ""], [679.968, "IP_6", "Hidden", "", ""], [680.659, "IP_6", "Farming/foraging", "", ""], [684.403, "IP_6", "Farming/foraging", "", ""], [684.926, "IP_6", "Hidden", "", ""], [698.671, "IP_6", "Hidden", "", ""], [699.156, "IP_6", "Farming/foraging", "", ""], [712.156, "IP_6", "Farming/foraging", "", ""], [712.679, "IP_6", "Hidden", "", ""], [714.683, "IP_6", "Hidden", "", ""], [715.156, "IP_6", "Farming/foraging", "", ""], [742.177, "IP_6", "Farming/foraging", "", ""], [742.656, "IP_6", "Hidden", "", ""], [748.406, "IP_6", "Hidden", "", ""], [748.677, "IP_6", "Farming/foraging", "", ""], [761.656, "IP_6", "Farming/foraging", "", ""], [762.181, "IP_6", "Hidden", "", ""], [772.928, "IP_6", "Hidden", "", ""], [773.188, "IP_6", "Farming/foraging", "", ""], [783.69, "IP_6", "Farming/foraging", "", ""], [784.157, "IP_6", "Hidden", "", ""], [787.155, "IP_6", "Hidden", "", ""], [787.676, "IP_6", "Farming/foraging", "", ""], [792.684, "IP_6", "Farming/foraging", "", ""], [793.156, "IP_6", "Hidden", "", ""], [803.683, "IP_6", "Hidden", "", ""], [804.405, "IP_6", "Farming/foraging", "", ""], [819.526, "IP_6", "Farming/foraging", "", ""], [820.687, "IP_6", "Hidden", "", ""], [826.682, "IP_6", "Hidden", "", ""], [827.154, "IP_6", "Farming/foraging", "", ""], [835.43, "IP_6", "Farming/foraging", "", ""], [835.906, "IP_6", "Hidden", "", ""], [842.431, "IP_6", "Hidden", "", ""], [842.906, "IP_6", "Farming/foraging", "", ""], [845.437, "IP_6", "Farming/foraging", "", ""], [845.906, "IP_6", "Hidden", "", ""], [852.905, "IP_6", "Hidden", "", ""], [853.405, "IP_6", "Farming/foraging", "", ""], [856.17, "IP_6", "Farming/foraging", "", ""], [856.654, "IP_6", "Hidden", "", ""], [864.922, "IP_6", "Hidden", "", ""], [865.406, "IP_6", "Farming/foraging", "", ""], [868.932, "IP_6", "Farming/foraging", "", ""], [869.403, "IP_6", "Aggression", "Conspecific|Lacrymatus", ""], [869.932, "IP_6", "Aggression", "Conspecific|Lacrymatus", ""], [870.923, "IP_6", "Farming/foraging", "", ""], [906.904, "IP_6", "Farming/foraging", "", ""], [907.243, "IP_6", "Hidden", "", ""], [910.187, "IP_6", "Hidden", "", ""], [910.906, "IP_6", "Farming/foraging", "", ""], [937.435, "IP_6", "Farming/foraging", "", ""], [938.155, "IP_6", "Hidden", "", ""], [946.908, "IP_6", "Farming/foraging", "", ""], [946.908, "IP_6", "Hidden", "", ""], [956.907, "IP_6", "Farming/foraging", "", ""], [957.435, "IP_6", "Hidden", "", ""], [959.906, "IP_6", "Hidden", "", ""], [960.408, "IP_6", "Farming/foraging", "", ""], [963.687, "IP_6", "Farming/foraging", "", ""], [964.689, "IP_6", "Hidden", "", ""], [971.928, "IP_6", "Hidden", "", ""], [972.406, "IP_6", "Farming/foraging", "", ""], [996.928, "IP_6", "Farming/foraging", "", ""], [997.405, "IP_6", "Hidden", "", ""], [1003.937, "IP_6", "Hidden", "", ""], [1004.921, "IP_6", "Farming/foraging", "", ""], [1023.407, "IP_6", "Farming/foraging", "", ""], [1023.925, "IP_6", "Hidden", "", ""], [1035.406, "IP_6", "Hidden", "", ""], [1035.937, "IP_6", "Farming/foraging", "", ""], [1040.406, "IP_6", "Farming/foraging", "", ""], [1040.931, "IP_6", "Hidden", "", ""], [1048.918, "IP_6", "Hidden", "", ""], [1049.654, "IP_6", "Farming/foraging", "", ""], [1080.655, "IP_6", "Farming/foraging", "", ""], [1081.168, "IP_6", "Hidden", "", ""], [1096.656, "IP_6", "Hidden", "", ""], [1096.925, "IP_6", "Farming/foraging", "", ""], [1113.186, "IP_6", "Farming/foraging", "", ""], [1114.156, "IP_6", "Hidden", "", ""], [1127.657, "IP_6", "Hidden", "", ""], [1127.928, "IP_6", "Farming/foraging", "", ""], [1136.27, "IP_6", "Farming/foraging", "", ""], [1136.689, "IP_6", "Hidden", "", ""], [1139.156, "IP_6", "Hidden", "", ""], [1139.433, "IP_6", "Farming/foraging", "", ""], [1145.156, "IP_6", "Farming/foraging", "", ""], [1145.681, "IP_6", "Hidden", "", ""], [1152.655, "IP_6", "Hidden", "", ""], [1153.174, "IP_6", "Farming/foraging", "", ""], [1167.182, "IP_6", "Farming/foraging", "", ""], [1167.778, "IP_6", "Hidden", "", ""], [1173.155, "IP_6", "Hidden", "", ""], [1173.692, "IP_6", "Farming/foraging", "", ""], [1180.656, "IP_6", "Farming/foraging", "", ""], [1180.957, "IP_6", "Hidden", "", ""], [1183.656, "IP_6", "Hidden", "", ""], [1184.164, "IP_6", "Farming/foraging", "", ""], [1194.691, "IP_6", "Farming/foraging", "", ""], [1195.404, "IP_6", "Hidden", "", ""], [1196.247, "IP_6", "Hidden", "", ""], [1196.705, "IP_6", "Farming/foraging", "", ""], [1199.156, "IP_6", "Farming/foraging", "", ""]], "observation time interval": [300.0, 1200.0], "independent_variables": {"Atoll": " PB", "Island": "\nIle_Poule", "Treatment": " Rats", "Surge": " Medium", "Territory": "6"}, "visualize_spectrogram": false, "visualize_waveform": false, "close_behaviors_between_videos": false, "media_info": {"length": {"D:/Chagos_2021/Data/Behaviour/Videos/Peros_Banhos/Ile_Poule/Camera_6/Poule_C6_1.MP4": 1060.5, "D:/Chagos_2021/Data/Behaviour/Videos/Peros_Banhos/Ile_Poule/Camera_6/Poule_C6_2.MP4": 262.2}, "fps": {"D:/Chagos_2021/Data/Behaviour/Videos/Peros_Banhos/Ile_Poule/Camera_6/Poule_C6_1.MP4": 30.0, "D:/Chagos_2021/Data/Behaviour/Videos/Peros_Banhos/Ile_Poule/Camera_6/Poule_C6_2.MP4": 30.0}, "hasVideo": {"D:/Chagos_2021/Data/Behaviour/Videos/Peros_Banhos/Ile_Poule/Camera_6/Poule_C6_1.MP4": true, "D:/Chagos_2021/Data/Behaviour/Videos/Peros_Banhos/Ile_Poule/Camera_6/Poule_C6_2.MP4": true}, "hasAudio": {"D:/Chagos_2021/Data/Behaviour/Videos/Peros_Banhos/Ile_Poule/Camera_6/Poule_C6_1.MP4": true, "D:/Chagos_2021/Data/Behaviour/Videos/Peros_Banhos/Ile_Poule/Camera_6/Poule_C6_2.MP4": true}, "offset": {"1": 0.0}}}, "MB_1": {"file": {"1": ["D:/Chagos_2021/Data/Behaviour/Videos/GCB/Middle_Brother/Camera_1/MB_C1_1.MP4", "D:/Chagos_2021/Data/Behaviour/Videos/GCB/Middle_Brother/Camera_1/MB_C1_2.MP4"], "2": [], "3": [], "4": [], "5": [], "6": [], "7": [], "8": []}, "type": "MEDIA", "date": "2021-07-14T15:39:31", "description": "", "time offset": 0.0, "events": [[300.0, "MB_1", "Hidden", "", ""], [325.682, "MB_1", "Hidden", "", ""], [326.154, "MB_1", "Farming/foraging", "", ""], [364.171, "MB_1", "Farming/foraging", "", ""], [364.655, "MB_1", "Hidden", "", ""], [397.903, "MB_1", "Hidden", "", ""], [398.207, "MB_1", "Farming/foraging", "", ""], [413.655, "MB_1", "Farming/foraging", "", ""], [414.185, "MB_1", "Hidden", "", ""], [433.487, "MB_1", "Hidden", "", ""], [434.062, "MB_1", "Farming/foraging", "", ""], [458.253, "MB_1", "Farming/foraging", "", ""], [458.657, "MB_1", "Hidden", "", ""], [469.21, "MB_1", "Hidden", "", ""], [472.196, "MB_1", "Farming/foraging", "", ""], [488.693, "MB_1", "Farming/foraging", "", ""], [488.693, "MB_1", "Hidden", "", ""], [528.658, "MB_1", "Hidden", "", ""], [529.404, "MB_1", "Aggression", "Heterospecific|Wrasse", ""], [530.905, "MB_1", "Aggression", "Heterospecific|Wrasse", ""], [531.653, "MB_1", "Hidden", "", ""], [534.302, "MB_1", "Hidden", "", ""], [534.693, "MB_1", "Farming/foraging", "", ""], [582.936, "MB_1", "Farming/foraging", "", ""], [583.71, "MB_1", "Hidden", "", ""], [597.217, "MB_1", "Farming/foraging", "", ""], [597.217, "MB_1", "Hidden", "", ""], [615.904, "MB_1", "Farming/foraging", "", ""], [616.295, "MB_1", "Hidden", "", ""], [626.295, "MB_1", "Hidden", "", ""], [626.701, "MB_1", "Farming/foraging", "", ""], [649.938, "MB_1", "Farming/foraging", "", ""], [650.655, "MB_1", "Hidden", "", ""], [682.431, "MB_1", "Hidden", "", ""], [683.246, "MB_1", "Farming/foraging", "", ""], [695.157, "MB_1", "Farming/foraging", "", ""], [695.692, "MB_1", "Hidden", "", ""], [717.193, "MB_1", "Farming/foraging", "", ""], [717.193, "MB_1", "Hidden", "", ""], [746.475, "MB_1", "Farming/foraging", "", ""], [747.316, "MB_1", "Hidden", "", ""], [776.656, "MB_1", "Hidden", "", ""], [777.186, "MB_1", "Farming/foraging", "", ""], [804.185, "MB_1", "Farming/foraging", "", ""], [805.198, "MB_1", "Hidden", "", ""], [825.236, "MB_1", "Hidden", "", ""], [825.814, "MB_1", "Farming/foraging", "", ""], [1011.654, "MB_1", "Farming/foraging", "", ""], [1012.195, "MB_1", "Hidden", "", ""], [1018.33, "MB_1", "Hidden", "", ""], [1018.697, "MB_1", "Aggression", "Heterospecific|Wrasse", ""], [1020.471, "MB_1", "Aggression", "Heterospecific|Wrasse", ""], [1021.435, "MB_1", "Farming/foraging", "", ""], [1038.735, "MB_1", "Farming/foraging", "", ""], [1039.168, "MB_1", "Hidden", "", ""], [1061.938, "MB_1", "Hidden", "", ""], [1062.939, "MB_1", "Farming/foraging", "", ""], [1087.942, "MB_1", "Farming/foraging", "", ""], [1088.656, "MB_1", "Hidden", "", ""], [1094.444, "MB_1", "Hidden", "", ""], [1094.937, "MB_1", "Farming/foraging", "", ""], [1106.447, "MB_1", "Farming/foraging", "", ""], [1106.447, "MB_1", "Hidden", "", ""], [1136.655, "MB_1", "Hidden", "", ""], [1137.191, "MB_1", "Farming/foraging", "", ""], [1199.195, "MB_1", "Farming/foraging", "", ""]], "observation time interval": [300.0, 1200.0], "independent_variables": {"Atoll": "GCB", "Island": "Middle_brother", "Treatment": "Birds", "Surge": " Low", "Territory": "1"}, "visualize_spectrogram": false, "visualize_waveform": false, "close_behaviors_between_videos": false, "media_info": {"length": {"D:/Chagos_2021/Data/Behaviour/Videos/GCB/Middle_Brother/Camera_1/MB_C1_1.MP4": 1060.5, "D:/Chagos_2021/Data/Behaviour/Videos/GCB/Middle_Brother/Camera_1/MB_C1_2.MP4": 216.1}, "fps": {"D:/Chagos_2021/Data/Behaviour/Videos/GCB/Middle_Brother/Camera_1/MB_C1_1.MP4": 30.0, "D:/Chagos_2021/Data/Behaviour/Videos/GCB/Middle_Brother/Camera_1/MB_C1_2.MP4": 30.0}, "hasVideo": {"D:/Chagos_2021/Data/Behaviour/Videos/GCB/Middle_Brother/Camera_1/MB_C1_1.MP4": true, "D:/Chagos_2021/Data/Behaviour/Videos/GCB/Middle_Brother/Camera_1/MB_C1_2.MP4": true}, "hasAudio": {"D:/Chagos_2021/Data/Behaviour/Videos/GCB/Middle_Brother/Camera_1/MB_C1_1.MP4": true, "D:/Chagos_2021/Data/Behaviour/Videos/GCB/Middle_Brother/Camera_1/MB_C1_2.MP4": true}, "offset": {"1": 0.0}}}, "MB_2": {"file": {"1": ["D:/Chagos_2021/Data/Behaviour/Videos/GCB/Middle_Brother/Camera_2/MB_C2_1.MP4", "D:/Chagos_2021/Data/Behaviour/Videos/GCB/Middle_Brother/Camera_2/MB_C2_2.MP4"], "2": [], "3": [], "4": [], "5": [], "6": [], "7": [], "8": []}, "type": "MEDIA", "date": "2021-07-14T16:00:59", "description": "", "time offset": 0.0, "events": [[300.0, "MB_2", "Farming/foraging", "", ""], [308.655, "MB_2", "Farming/foraging", "", ""], [309.198, "MB_2", "Hidden", "", ""], [320.398, "MB_2", "Hidden", "", ""], [320.908, "MB_2", "Farming/foraging", "", ""], [354.359, "MB_2", "Farming/foraging", "", ""], [354.658, "MB_2", "Hidden", "", ""], [355.249, "MB_2", "Hidden", "", ""], [355.936, "MB_2", "Farming/foraging", "", ""], [365.655, "MB_2", "Farming/foraging", "", ""], [366.182, "MB_2", "Aggression", "Conspecific|Lacrymatus", ""], [368.428, "MB_2", "Aggression", "Conspecific|Lacrymatus", ""], [369.654, "MB_2", "Hidden", "", ""], [371.158, "MB_2", "Hidden", "", ""], [371.688, "MB_2", "Farming/foraging", "", ""], [385.658, "MB_2", "Farming/foraging", "", ""], [385.941, "MB_2", "Hidden", "", ""], [398.657, "MB_2", "Hidden", "", ""], [398.937, "MB_2", "Farming/foraging", "", ""], [418.196, "MB_2", "Farming/foraging", "", ""], [418.712, "MB_2", "Hidden", "", ""], [422.431, "MB_2", "Hidden", "", ""], [422.903, "MB_2", "Farming/foraging", "", ""], [427.684, "MB_2", "Farming/foraging", "", ""], [428.434, "MB_2", "Hidden", "", ""], [443.076, "MB_2", "Hidden", "", ""], [443.403, "MB_2", "Farming/foraging", "", ""], [463.675, "MB_2", "Farming/foraging", "", ""], [464.157, "MB_2", "Hidden", "", ""], [468.157, "MB_2", "Hidden", "", ""], [468.695, "MB_2", "Farming/foraging", "", ""], [480.685, "MB_2", "Farming/foraging", "", ""], [481.154, "MB_2", "Hidden", "", ""], [488.992, "MB_2", "Hidden", "", ""], [489.835, "MB_2", "Farming/foraging", "", ""], [543.436, "MB_2", "Farming/foraging", "", ""], [543.907, "MB_2", "Hidden", "", ""], [566.408, "MB_2", "Hidden", "", ""], [566.681, "MB_2", "Farming/foraging", "", ""], [567.428, "MB_2", "Farming/foraging", "", ""], [567.905, "MB_2", "Aggression", "Conspecific|Lacrymatus", ""], [568.906, "MB_2", "Aggression", "Conspecific|Lacrymatus", ""], [570.651, "MB_2", "Hidden", "", ""], [574.404, "MB_2", "Hidden", "", ""], [574.931, "MB_2", "Farming/foraging", "", ""], [626.681, "MB_2", "Farming/foraging", "", ""], [627.418, "MB_2", "Hidden", "", ""], [628.418, "MB_2", "Hidden", "", ""], [629.155, "MB_2", "Farming/foraging", "", ""], [674.428, "MB_2", "Farming/foraging", "", ""], [674.909, "MB_2", "Hidden", "", ""], [686.671, "MB_2", "Hidden", "", ""], [687.153, "MB_2", "Farming/foraging", "", ""], [754.925, "MB_2", "Farming/foraging", "", ""], [756.03, "MB_2", "Aggression", "Heterospecific|Tang", ""], [757.408, "MB_2", "Aggression", "Heterospecific|Tang", ""], [758.24, "MB_2", "Hidden", "", ""], [764.669, "MB_2", "Hidden", "", ""], [765.154, "MB_2", "Farming/foraging", "", ""], [779.943, "MB_2", "Farming/foraging", "", ""], [780.407, "MB_2", "Hidden", "", ""], [783.171, "MB_2", "Hidden", "", ""], [783.655, "MB_2", "Farming/foraging", "", ""], [815.964, "MB_2", "Farming/foraging", "", ""], [816.724, "MB_2", "Hidden", "", ""], [819.213, "MB_2", "Hidden", "", ""], [819.966, "MB_2", "Farming/foraging", "", ""], [825.689, "MB_2", "Farming/foraging", "", ""], [825.96, "MB_2", "Hidden", "", ""], [832.248, "MB_2", "Hidden", "", ""], [832.97, "MB_2", "Farming/foraging", "", ""], [835.209, "MB_2", "Farming/foraging", "", ""], [835.688, "MB_2", "Hidden", "", ""], [841.715, "MB_2", "Hidden", "", ""], [842.188, "MB_2", "Farming/foraging", "", ""], [862.952, "MB_2", "Farming/foraging", "", ""], [863.717, "MB_2", "Hidden", "", ""], [864.456, "MB_2", "Hidden", "", ""], [865.225, "MB_2", "Farming/foraging", "", ""], [885.473, "MB_2", "Farming/foraging", "", ""], [886.436, "MB_2", "Hidden", "", ""], [891.435, "MB_2", "Hidden", "", ""], [891.709, "MB_2", "Farming/foraging", "", ""], [914.439, "MB_2", "Farming/foraging", "", ""], [914.71, "MB_2", "Hidden", "", ""], [921.439, "MB_2", "Hidden", "", ""], [922.184, "MB_2", "Farming/foraging", "", ""], [927.72, "MB_2", "Farming/foraging", "", ""], [928.47, "MB_2", "Hidden", "", ""], [929.221, "MB_2", "Hidden", "", ""], [929.967, "MB_2", "Farming/foraging", "", ""], [942.686, "MB_2", "Farming/foraging", "", ""], [942.972, "MB_2", "Hidden", "", ""], [946.962, "MB_2", "Hidden", "", ""], [947.714, "MB_2", "Aggression", "Unknown|Unknown", ""], [949.204, "MB_2", "Aggression", "Unknown|Unknown", ""], [949.731, "MB_2", "Farming/foraging", "", ""], [1011.463, "MB_2", "Farming/foraging", "", ""], [1011.996, "MB_2", "Hidden", "", ""], [1019.437, "MB_2", "Hidden", "", ""], [1019.715, "MB_2", "Farming/foraging", "", ""], [1030.095, "MB_2", "Farming/foraging", "", ""], [1030.536, "MB_2", "Hidden", "", ""], [1033.663, "MB_2", "Hidden", "", ""], [1035.184, "MB_2", "Aggression", "Conspecific|Lacrymatus", ""], [1040.933, "MB_2", "Aggression", "Conspecific|Lacrymatus", ""], [1041.684, "MB_2", "Farming/foraging", "", ""], [1101.191, "MB_2", "Farming/foraging", "", ""], [1101.469, "MB_2", "Aggression", "Conspecific|Lacrymatus", ""], [1102.933, "MB_2", "Aggression", "Conspecific|Lacrymatus", ""], [1103.735, "MB_2", "Farming/foraging", "", ""], [1114.936, "MB_2", "Farming/foraging", "", ""], [1115.686, "MB_2", "Hidden", "", ""], [1120.514, "MB_2", "Hidden", "", ""], [1120.935, "MB_2", "Farming/foraging", "", ""], [1136.184, "MB_2", "Farming/foraging", "", ""], [1136.936, "MB_2", "Hidden", "", ""], [1142.933, "MB_2", "Hidden", "", ""], [1143.432, "MB_2", "Aggression", "Heterospecific|Tang", ""], [1146.251, "MB_2", "Aggression", "Heterospecific|Tang", ""], [1147.184, "MB_2", "Farming/foraging", "", ""], [1158.936, "MB_2", "Farming/foraging", "", ""], [1159.689, "MB_2", "Hidden", "", ""], [1163.451, "MB_2", "Hidden", "", ""], [1163.98, "MB_2", "Aggression", "Heterospecific|Tang", ""], [1165.935, "MB_2", "Aggression", "Heterospecific|Tang", ""], [1166.831, "MB_2", "Farming/foraging", "", ""], [1176.937, "MB_2", "Farming/foraging", "", ""], [1177.218, "MB_2", "Aggression", "Conspecific|Lacrymatus", ""], [1177.976, "MB_2", "Aggression", "Conspecific|Lacrymatus", ""], [1180.189, "MB_2", "Farming/foraging", "", ""], [1199.498, "MB_2", "Farming/foraging", "", ""]], "observation time interval": [300.0, 1200.0], "independent_variables": {"Atoll": "GCB", "Island": "Middle_brother", "Treatment": "Birds", "Surge": " Low", "Territory": "2"}, "visualize_spectrogram": false, "visualize_waveform": false, "close_behaviors_between_videos": false, "media_info": {"length": {"D:/Chagos_2021/Data/Behaviour/Videos/GCB/Middle_Brother/Camera_2/MB_C2_1.MP4": 797.03, "D:/Chagos_2021/Data/Behaviour/Videos/GCB/Middle_Brother/Camera_2/MB_C2_2.MP4": 523.0}, "fps": {"D:/Chagos_2021/Data/Behaviour/Videos/GCB/Middle_Brother/Camera_2/MB_C2_1.MP4": 60.0, "D:/Chagos_2021/Data/Behaviour/Videos/GCB/Middle_Brother/Camera_2/MB_C2_2.MP4": 60.0}, "hasVideo": {"D:/Chagos_2021/Data/Behaviour/Videos/GCB/Middle_Brother/Camera_2/MB_C2_1.MP4": true, "D:/Chagos_2021/Data/Behaviour/Videos/GCB/Middle_Brother/Camera_2/MB_C2_2.MP4": true}, "hasAudio": {"D:/Chagos_2021/Data/Behaviour/Videos/GCB/Middle_Brother/Camera_2/MB_C2_1.MP4": true, "D:/Chagos_2021/Data/Behaviour/Videos/GCB/Middle_Brother/Camera_2/MB_C2_2.MP4": true}, "offset": {"1": 0.0}}}, "MB_3": {"file": {"1": ["D:/Chagos_2021/Data/Behaviour/Videos/GCB/Middle_Brother/Camera_3/MB_C3_1.MP4", "D:/Chagos_2021/Data/Behaviour/Videos/GCB/Middle_Brother/Camera_3/MB_C3_2.MP4"], "2": [], "3": [], "4": [], "5": [], "6": [], "7": [], "8": []}, "type": "MEDIA", "date": "2021-07-14T16:20:26", "description": "", "time offset": 0.0, "events": [[300.0, "MB_3", "Hidden", "", ""], [319.656, "MB_3", "Hidden", "", ""], [320.658, "MB_3", "Farming/foraging", "", ""], [329.656, "MB_3", "Farming/foraging", "", ""], [330.183, "MB_3", "Hidden", "", ""], [336.657, "MB_3", "Hidden", "", ""], [337.194, "MB_3", "Farming/foraging", "", ""], [351.656, "MB_3", "Farming/foraging", "", ""], [352.175, "MB_3", "Hidden", "", ""], [356.656, "MB_3", "Hidden", "", ""], [357.153, "MB_3", "Farming/foraging", "", ""], [376.175, "MB_3", "Farming/foraging", "", ""], [376.968, "MB_3", "Hidden", "", ""], [386.657, "MB_3", "Hidden", "", ""], [387.185, "MB_3", "Farming/foraging", "", ""], [398.657, "MB_3", "Farming/foraging", "", ""], [399.181, "MB_3", "Hidden", "", ""], [408.184, "MB_3", "Hidden", "", ""], [408.656, "MB_3", "Farming/foraging", "", ""], [429.656, "MB_3", "Farming/foraging", "", ""], [429.656, "MB_3", "Hidden", "", ""], [437.185, "MB_3", "Hidden", "", ""], [437.655, "MB_3", "Farming/foraging", "", ""], [449.184, "MB_3", "Farming/foraging", "", ""], [449.655, "MB_3", "Hidden", "", ""], [450.657, "MB_3", "Hidden", "", ""], [451.193, "MB_3", "Farming/foraging", "", ""], [486.657, "MB_3", "Farming/foraging", "", ""], [487.185, "MB_3", "Hidden", "", ""], [504.656, "MB_3", "Farming/foraging", "", ""], [504.656, "MB_3", "Hidden", "", ""], [514.157, "MB_3", "Farming/foraging", "", ""], [514.668, "MB_3", "Hidden", "", ""], [517.679, "MB_3", "Hidden", "", ""], [518.158, "MB_3", "Farming/foraging", "", ""], [548.656, "MB_3", "Farming/foraging", "", ""], [548.656, "MB_3", "Hidden", "", ""], [551.657, "MB_3", "Hidden", "", ""], [552.178, "MB_3", "Farming/foraging", "", ""], [577.658, "MB_3", "Farming/foraging", "", ""], [578.178, "MB_3", "Hidden", "", ""], [589.657, "MB_3", "Hidden", "", ""], [590.183, "MB_3", "Farming/foraging", "", ""], [599.656, "MB_3", "Farming/foraging", "", ""], [600.655, "MB_3", "Aggression", "Heterospecific|Wrasse", ""], [602.657, "MB_3", "Aggression", "Heterospecific|Wrasse", ""], [603.904, "MB_3", "Farming/foraging", "", ""], [624.655, "MB_3", "Farming/foraging", "", ""], [625.176, "MB_3", "Hidden", "", ""], [647.682, "MB_3", "Hidden", "", ""], [648.157, "MB_3", "Farming/foraging", "", ""], [684.673, "MB_3", "Farming/foraging", "", ""], [685.144, "MB_3", "Hidden", "", ""], [693.146, "MB_3", "Hidden", "", ""], [693.673, "MB_3", "Farming/foraging", "", ""], [705.885, "MB_3", "Farming/foraging", "", ""], [706.155, "MB_3", "Hidden", "", ""], [707.639, "MB_3", "Hidden", "", ""], [708.164, "MB_3", "Farming/foraging", "", ""], [713.158, "MB_3", "Farming/foraging", "", ""], [713.158, "MB_3", "Hidden", "", ""], [724.163, "MB_3", "Hidden", "", ""], [724.641, "MB_3", "Farming/foraging", "", ""], [728.638, "MB_3", "Farming/foraging", "", ""], [729.165, "MB_3", "Hidden", "", ""], [735.167, "MB_3", "Hidden", "", ""], [735.638, "MB_3", "Farming/foraging", "", ""], [742.639, "MB_3", "Farming/foraging", "", ""], [743.162, "MB_3", "Hidden", "", ""], [750.163, "MB_3", "Hidden", "", ""], [750.637, "MB_3", "Farming/foraging", "", ""], [796.64, "MB_3", "Farming/foraging", "", ""], [797.156, "MB_3", "Hidden", "", ""], [811.638, "MB_3", "Hidden", "", ""], [812.154, "MB_3", "Farming/foraging", "", ""], [834.639, "MB_3", "Farming/foraging", "", ""], [834.639, "MB_3", "Hidden", "", ""], [838.158, "MB_3", "Hidden", "", ""], [838.639, "MB_3", "Aggression", "Unknown|Unknown", ""], [839.64, "MB_3", "Aggression", "Unknown|Unknown", ""], [840.641, "MB_3", "Hidden", "", ""], [852.64, "MB_3", "Hidden", "", ""], [853.161, "MB_3", "Farming/foraging", "", ""], [870.176, "MB_3", "Farming/foraging", "", ""], [870.638, "MB_3", "Aggression", "Heterospecific|Wrasse", ""], [872.168, "MB_3", "Aggression", "Heterospecific|Wrasse", ""], [872.64, "MB_3", "Farming/foraging", "", ""], [899.138, "MB_3", "Farming/foraging", "", ""], [899.428, "MB_3", "Hidden", "", ""], [903.257, "MB_3", "Hidden", "", ""], [904.137, "MB_3", "Farming/foraging", "", ""], [937.181, "MB_3", "Farming/foraging", "", ""], [937.637, "MB_3", "Aggression", "Conspecific|Lacrymatus", ""], [939.637, "MB_3", "Aggression", "Conspecific|Lacrymatus", ""], [940.169, "MB_3", "Farming/foraging", "", ""], [944.157, "MB_3", "Aggression", "Conspecific|Lacrymatus", ""], [944.157, "MB_3", "Farming/foraging", "", ""], [946.638, "MB_3", "Aggression", "Conspecific|Lacrymatus", ""], [947.162, "MB_3", "Farming/foraging", "", ""], [963.639, "MB_3", "Farming/foraging", "", ""], [964.156, "MB_3", "Hidden", "", ""], [976.17, "MB_3", "Hidden", "", ""], [976.886, "MB_3", "Farming/foraging", "", ""], [996.405, "MB_3", "Farming/foraging", "", ""], [996.957, "MB_3", "Hidden", "", ""], [1009.139, "MB_3", "Hidden", "", ""], [1009.669, "MB_3", "Farming/foraging", "", ""], [1065.166, "MB_3", "Farming/foraging", "", ""], [1065.688, "MB_3", "Hidden", "", ""], [1082.706, "MB_3", "Hidden", "", ""], [1083.166, "MB_3", "Farming/foraging", "", ""], [1085.166, "MB_3", "Farming/foraging", "", ""], [1085.709, "MB_3", "Hidden", "", ""], [1097.167, "MB_3", "Hidden", "", ""], [1097.702, "MB_3", "Farming/foraging", "", ""], [1117.665, "MB_3", "Farming/foraging", "", ""], [1118.178, "MB_3", "Hidden", "", ""], [1120.666, "MB_3", "Hidden", "", ""], [1121.19, "MB_3", "Farming/foraging", "", ""], [1125.665, "MB_3", "Farming/foraging", "", ""], [1126.191, "MB_3", "Hidden", "", ""], [1127.67, "MB_3", "Hidden", "", ""], [1128.666, "MB_3", "Farming/foraging", "", ""], [1159.192, "MB_3", "Farming/foraging", "", ""], [1159.668, "MB_3", "Hidden", "", ""], [1166.668, "MB_3", "Hidden", "", ""], [1167.197, "MB_3", "Farming/foraging", "", ""], [1180.916, "MB_3", "Farming/foraging", "", ""], [1181.443, "MB_3", "Aggression", "Heterospecific|Wrasse", ""], [1182.446, "MB_3", "Aggression", "Heterospecific|Wrasse", ""], [1183.434, "MB_3", "Farming/foraging", "", ""], [1188.194, "MB_3", "Farming/foraging", "", ""], [1188.663, "MB_3", "Hidden", "", ""], [1190.915, "MB_3", "Hidden", "", ""], [1191.206, "MB_3", "Farming/foraging", "", ""], [1199.19, "MB_3", "Farming/foraging", "", ""]], "observation time interval": [300.0, 1200.0], "independent_variables": {"Atoll": "GCB", "Island": "Middle_brother", "Treatment": "Birds", "Surge": " Low", "Territory": "3"}, "visualize_spectrogram": false, "visualize_waveform": false, "close_behaviors_between_videos": false, "media_info": {"length": {"D:/Chagos_2021/Data/Behaviour/Videos/GCB/Middle_Brother/Camera_3/MB_C3_1.MP4": 1061.01, "D:/Chagos_2021/Data/Behaviour/Videos/GCB/Middle_Brother/Camera_3/MB_C3_2.MP4": 308.86}, "fps": {"D:/Chagos_2021/Data/Behaviour/Videos/GCB/Middle_Brother/Camera_3/MB_C3_1.MP4": 30.0, "D:/Chagos_2021/Data/Behaviour/Videos/GCB/Middle_Brother/Camera_3/MB_C3_2.MP4": 30.0}, "hasVideo": {"D:/Chagos_2021/Data/Behaviour/Videos/GCB/Middle_Brother/Camera_3/MB_C3_1.MP4": true, "D:/Chagos_2021/Data/Behaviour/Videos/GCB/Middle_Brother/Camera_3/MB_C3_2.MP4": true}, "hasAudio": {"D:/Chagos_2021/Data/Behaviour/Videos/GCB/Middle_Brother/Camera_3/MB_C3_1.MP4": true, "D:/Chagos_2021/Data/Behaviour/Videos/GCB/Middle_Brother/Camera_3/MB_C3_2.MP4": true}, "offset": {"1": 0.0}}}, "MB_4": {"file": {"1": ["D:/Chagos_2021/Data/Behaviour/Videos/GCB/Middle_Brother/Camera_4/MB_C4_1.MP4", "D:/Chagos_2021/Data/Behaviour/Videos/GCB/Middle_Brother/Camera_4/MB_C4_2.MP4"], "2": [], "3": [], "4": [], "5": [], "6": [], "7": [], "8": []}, "type": "MEDIA", "date": "2021-07-14T16:43:17", "description": "", "time offset": 0.0, "events": [[300.0, "MB_4", "Farming/foraging", "", ""], [321.267, "MB_4", "Farming/foraging", "", ""], [321.908, "MB_4", "Hidden", "", ""], [328.657, "MB_4", "Hidden", "", ""], [328.91, "MB_4", "Farming/foraging", "", ""], [388.18, "MB_4", "Farming/foraging", "", ""], [388.657, "MB_4", "Hidden", "", ""], [389.656, "MB_4", "Hidden", "", ""], [390.657, "MB_4", "Farming/foraging", "", ""], [400.658, "MB_4", "Farming/foraging", "", ""], [401.173, "MB_4", "Hidden", "", ""], [415.273, "MB_4", "Hidden", "", ""], [415.692, "MB_4", "Farming/foraging", "", ""], [423.228, "MB_4", "Farming/foraging", "", ""], [423.228, "MB_4", "Hidden", "", ""], [424.276, "MB_4", "Hidden", "", ""], [424.657, "MB_4", "Farming/foraging", "", ""], [428.491, "MB_4", "Farming/foraging", "", ""], [428.749, "MB_4", "Hidden", "", ""], [443.431, "MB_4", "Hidden", "", ""], [443.979, "MB_4", "Farming/foraging", "", ""], [473.446, "MB_4", "Farming/foraging", "", ""], [474.033, "MB_4", "Hidden", "", ""], [482.908, "MB_4", "Hidden", "", ""], [483.171, "MB_4", "Farming/foraging", "", ""], [514.446, "MB_4", "Farming/foraging", "", ""], [514.908, "MB_4", "Aggression", "Heterospecific|Wrasse", ""], [516.057, "MB_4", "Aggression", "Heterospecific|Wrasse", ""], [516.908, "MB_4", "Farming/foraging", "", ""], [525.522, "MB_4", "Farming/foraging", "", ""], [525.952, "MB_4", "Hidden", "", ""], [537.907, "MB_4", "Hidden", "", ""], [538.229, "MB_4", "Farming/foraging", "", ""], [541.407, "MB_4", "Farming/foraging", "", ""], [541.676, "MB_4", "Hidden", "", ""], [542.984, "MB_4", "Hidden", "", ""], [544.03, "MB_4", "Farming/foraging", "", ""], [555.465, "MB_4", "Farming/foraging", "", ""], [557.403, "MB_4", "Aggression", "Heterospecific|Wrasse", ""], [558.675, "MB_4", "Aggression", "Heterospecific|Wrasse", ""], [559.42, "MB_4", "Farming/foraging", "", ""], [566.455, "MB_4", "Farming/foraging", "", ""], [566.985, "MB_4", "Hidden", "", ""], [586.927, "MB_4", "Hidden", "", ""], [587.419, "MB_4", "Farming/foraging", "", ""], [594.417, "MB_4", "Farming/foraging", "", ""], [594.417, "MB_4", "Hidden", "", ""], [597.434, "MB_4", "Hidden", "", ""], [597.93, "MB_4", "Farming/foraging", "", ""], [600.935, "MB_4", "Farming/foraging", "", ""], [601.419, "MB_4", "Hidden", "", ""], [608.923, "MB_4", "Hidden", "", ""], [609.432, "MB_4", "Farming/foraging", "", ""], [612.416, "MB_4", "Farming/foraging", "", ""], [613.157, "MB_4", "Hidden", "", ""], [616.48, "MB_4", "Hidden", "", ""], [616.904, "MB_4", "Farming/foraging", "", ""], [645.187, "MB_4", "Farming/foraging", "", ""], [645.656, "MB_4", "Hidden", "", ""], [652.656, "MB_4", "Hidden", "", ""], [653.17, "MB_4", "Farming/foraging", "", ""], [666.656, "MB_4", "Farming/foraging", "", ""], [667.657, "MB_4", "Hidden", "", ""], [674.156, "MB_4", "Hidden", "", ""], [674.905, "MB_4", "Farming/foraging", "", ""], [679.183, "MB_4", "Farming/foraging", "", ""], [679.77, "MB_4", "Hidden", "", ""], [684.19, "MB_4", "Hidden", "", ""], [684.77, "MB_4", "Farming/foraging", "", ""], [699.688, "MB_4", "Farming/foraging", "", ""], [700.157, "MB_4", "Hidden", "", ""], [719.157, "MB_4", "Hidden", "", ""], [720.157, "MB_4", "Farming/foraging", "", ""], [729.684, "MB_4", "Farming/foraging", "", ""], [730.156, "MB_4", "Hidden", "", ""], [738.929, "MB_4", "Hidden", "", ""], [739.406, "MB_4", "Farming/foraging", "", ""], [758.934, "MB_4", "Farming/foraging", "", ""], [759.408, "MB_4", "Hidden", "", ""], [760.926, "MB_4", "Hidden", "", ""], [761.979, "MB_4", "Farming/foraging", "", ""], [782.409, "MB_4", "Farming/foraging", "", ""], [782.93, "MB_4", "Hidden", "", ""], [808.411, "MB_4", "Hidden", "", ""], [808.938, "MB_4", "Farming/foraging", "", ""], [816.927, "MB_4", "Farming/foraging", "", ""], [817.406, "MB_4", "Hidden", "", ""], [825.405, "MB_4", "Hidden", "", ""], [825.936, "MB_4", "Farming/foraging", "", ""], [834.406, "MB_4", "Farming/foraging", "", ""], [834.934, "MB_4", "Hidden", "", ""], [837.935, "MB_4", "Hidden", "", ""], [838.406, "MB_4", "Farming/foraging", "", ""], [859.927, "MB_4", "Farming/foraging", "", ""], [860.539, "MB_4", "Hidden", "", ""], [864.529, "MB_4", "Hidden", "", ""], [868.406, "MB_4", "Farming/foraging", "", ""], [921.406, "MB_4", "Farming/foraging", "", ""], [921.931, "MB_4", "Aggression", "Heterospecific|Tang", ""], [923.406, "MB_4", "Aggression", "Heterospecific|Tang", ""], [923.655, "MB_4", "Farming/foraging", "", ""], [969.902, "MB_4", "Farming/foraging", "", ""], [970.154, "MB_4", "Hidden", "", ""], [973.656, "MB_4", "Hidden", "", ""], [974.403, "MB_4", "Farming/foraging", "", ""], [978.402, "MB_4", "Farming/foraging", "", ""], [978.902, "MB_4", "Hidden", "", ""], [982.904, "MB_4", "Hidden", "", ""], [983.655, "MB_4", "Farming/foraging", "", ""], [992.404, "MB_4", "Farming/foraging", "", ""], [992.903, "MB_4", "Hidden", "", ""], [995.403, "MB_4", "Hidden", "", ""], [995.655, "MB_4", "Farming/foraging", "", ""], [1029.156, "MB_4", "Farming/foraging", "", ""], [1029.653, "MB_4", "Hidden", "", ""], [1035.905, "MB_4", "Hidden", "", ""], [1036.906, "MB_4", "Farming/foraging", "", ""], [1052.903, "MB_4", "Farming/foraging", "", ""], [1053.402, "MB_4", "Hidden", "", ""], [1055.403, "MB_4", "Hidden", "", ""], [1055.906, "MB_4", "Farming/foraging", "", ""], [1074.197, "MB_4", "Farming/foraging", "", ""], [1074.663, "MB_4", "Hidden", "", ""], [1075.947, "MB_4", "Hidden", "", ""], [1076.972, "MB_4", "Farming/foraging", "", ""], [1113.487, "MB_4", "Farming/foraging", "", ""], [1113.917, "MB_4", "Hidden", "", ""], [1115.789, "MB_4", "Hidden", "", ""], [1116.191, "MB_4", "Farming/foraging", "", ""], [1124.484, "MB_4", "Farming/foraging", "", ""], [1125.036, "MB_4", "Hidden", "", ""], [1140.416, "MB_4", "Hidden", "", ""], [1140.951, "MB_4", "Farming/foraging", "", ""], [1158.034, "MB_4", "Farming/foraging", "", ""], [1158.542, "MB_4", "Hidden", "", ""], [1166.946, "MB_4", "Hidden", "", ""], [1167.416, "MB_4", "Farming/foraging", "", ""], [1189.419, "MB_4", "Farming/foraging", "", ""], [1190.535, "MB_4", "Hidden", "", ""], [1199.704, "MB_4", "Hidden", "", ""]], "observation time interval": [300.0, 1200.0], "independent_variables": {"Atoll": "GCB", "Island": "Middle_brother", "Treatment": "Birds", "Surge": " Low", "Territory": "4"}, "visualize_spectrogram": false, "visualize_waveform": false, "close_behaviors_between_videos": false, "media_info": {"length": {"D:/Chagos_2021/Data/Behaviour/Videos/GCB/Middle_Brother/Camera_4/MB_C4_1.MP4": 1061.01, "D:/Chagos_2021/Data/Behaviour/Videos/GCB/Middle_Brother/Camera_4/MB_C4_2.MP4": 182.1}, "fps": {"D:/Chagos_2021/Data/Behaviour/Videos/GCB/Middle_Brother/Camera_4/MB_C4_1.MP4": 30.0, "D:/Chagos_2021/Data/Behaviour/Videos/GCB/Middle_Brother/Camera_4/MB_C4_2.MP4": 30.0}, "hasVideo": {"D:/Chagos_2021/Data/Behaviour/Videos/GCB/Middle_Brother/Camera_4/MB_C4_1.MP4": true, "D:/Chagos_2021/Data/Behaviour/Videos/GCB/Middle_Brother/Camera_4/MB_C4_2.MP4": true}, "hasAudio": {"D:/Chagos_2021/Data/Behaviour/Videos/GCB/Middle_Brother/Camera_4/MB_C4_1.MP4": true, "D:/Chagos_2021/Data/Behaviour/Videos/GCB/Middle_Brother/Camera_4/MB_C4_2.MP4": true}, "offset": {"1": 0.0}}}, "MB_5": {"file": {"1": ["D:/Chagos_2021/Data/Behaviour/Videos/GCB/Middle_Brother/Camera_5/MB_C5_1.MP4", "D:/Chagos_2021/Data/Behaviour/Videos/GCB/Middle_Brother/Camera_5/MB_C5_2.MP4"], "2": [], "3": [], "4": [], "5": [], "6": [], "7": [], "8": []}, "type": "MEDIA", "date": "2021-07-14T17:03:18", "description": "", "time offset": 0.0, "events": [[300.0, "MB_5", "Farming/foraging", "", ""], [306.733, "MB_5", "Farming/foraging", "", ""], [307.714, "MB_5", "Hidden", "", ""], [328.228, "MB_5", "Hidden", "", ""], [328.812, "MB_5", "Farming/foraging", "", ""], [348.713, "MB_5", "Farming/foraging", "", ""], [349.19, "MB_5", "Hidden", "", ""], [359.053, "MB_5", "Hidden", "", ""], [359.558, "MB_5", "Farming/foraging", "", ""], [387.938, "MB_5", "Farming/foraging", "", ""], [388.201, "MB_5", "Hidden", "", ""], [395.438, "MB_5", "Hidden", "", ""], [396.19, "MB_5", "Farming/foraging", "", ""], [407.213, "MB_5", "Farming/foraging", "", ""], [407.692, "MB_5", "Hidden", "", ""], [409.715, "MB_5", "Hidden", "", ""], [410.455, "MB_5", "Farming/foraging", "", ""], [427.19, "MB_5", "Farming/foraging", "", ""], [427.448, "MB_5", "Hidden", "", ""], [445.938, "MB_5", "Hidden", "", ""], [446.216, "MB_5", "Farming/foraging", "", ""], [456.953, "MB_5", "Farming/foraging", "", ""], [457.436, "MB_5", "Hidden", "", ""], [462.714, "MB_5", "Hidden", "", ""], [463.19, "MB_5", "Farming/foraging", "", ""], [470.97, "MB_5", "Farming/foraging", "", ""], [471.711, "MB_5", "Hidden", "", ""], [485.44, "MB_5", "Hidden", "", ""], [485.958, "MB_5", "Farming/foraging", "", ""], [508.439, "MB_5", "Farming/foraging", "", ""], [508.938, "MB_5", "Hidden", "", ""], [514.438, "MB_5", "Hidden", "", ""], [514.961, "MB_5", "Farming/foraging", "", ""], [522.439, "MB_5", "Farming/foraging", "", ""], [523.189, "MB_5", "Hidden", "", ""], [525.44, "MB_5", "Hidden", "", ""], [525.966, "MB_5", "Farming/foraging", "", ""], [541.963, "MB_5", "Farming/foraging", "", ""], [542.706, "MB_5", "Hidden", "", ""], [549.968, "MB_5", "Hidden", "", ""], [550.708, "MB_5", "Farming/foraging", "", ""], [581.968, "MB_5", "Farming/foraging", "", ""], [582.44, "MB_5", "Hidden", "", ""], [585.439, "MB_5", "Hidden", "", ""], [586.185, "MB_5", "Farming/foraging", "", ""], [591.439, "MB_5", "Farming/foraging", "", ""], [591.701, "MB_5", "Hidden", "", ""], [608.198, "MB_5", "Hidden", "", ""], [608.686, "MB_5", "Farming/foraging", "", ""], [669.44, "MB_5", "Farming/foraging", "", ""], [669.714, "MB_5", "Hidden", "", ""], [673.467, "MB_5", "Hidden", "", ""], [673.94, "MB_5", "Farming/foraging", "", ""], [683.44, "MB_5", "Farming/foraging", "", ""], [683.969, "MB_5", "Hidden", "", ""], [707.217, "MB_5", "Hidden", "", ""], [707.957, "MB_5", "Farming/foraging", "", ""], [725.202, "MB_5", "Farming/foraging", "", ""], [725.687, "MB_5", "Hidden", "", ""], [732.957, "MB_5", "Hidden", "", ""], [733.687, "MB_5", "Farming/foraging", "", ""], [737.688, "MB_5", "Farming/foraging", "", ""], [737.96, "MB_5", "Aggression", "Heterospecific|Damselfish", ""], [739.461, "MB_5", "Aggression", "Heterospecific|Damselfish", ""], [740.221, "MB_5", "Hidden", "", ""], [741.442, "MB_5", "Hidden", "", ""], [741.96, "MB_5", "Farming/foraging", "", ""], [752.707, "MB_5", "Farming/foraging", "", ""], [753.46, "MB_5", "Aggression", "Heterospecific|Damselfish", ""], [754.211, "MB_5", "Aggression", "Heterospecific|Damselfish", ""], [755.438, "MB_5", "Farming/foraging", "", ""], [758.958, "MB_5", "Farming/foraging", "", ""], [759.438, "MB_5", "Hidden", "", ""], [788.211, "MB_5", "Hidden", "", ""], [788.961, "MB_5", "Farming/foraging", "", ""], [815.198, "MB_5", "Farming/foraging", "", ""], [815.555, "MB_5", "Hidden", "", ""], [822.832, "MB_5", "Hidden", "", ""], [823.332, "MB_5", "Farming/foraging", "", ""], [844.49, "MB_5", "Farming/foraging", "", ""], [844.49, "MB_5", "Hidden", "", ""], [860.31, "MB_5", "Hidden", "", ""], [860.736, "MB_5", "Farming/foraging", "", ""], [908.657, "MB_5", "Farming/foraging", "", ""], [909.215, "MB_5", "Hidden", "", ""], [911.524, "MB_5", "Hidden", "", ""], [912.153, "MB_5", "Farming/foraging", "", ""], [921.946, "MB_5", "Farming/foraging", "", ""], [922.228, "MB_5", "Hidden", "", ""], [930.615, "MB_5", "Hidden", "", ""], [931.013, "MB_5", "Farming/foraging", "", ""], [951.718, "MB_5", "Farming/foraging", "", ""], [952.696, "MB_5", "Hidden", "", ""], [970.047, "MB_5", "Hidden", "", ""], [970.447, "MB_5", "Farming/foraging", "", ""], [983.019, "MB_5", "Farming/foraging", "", ""], [983.447, "MB_5", "Hidden", "", ""], [995.485, "MB_5", "Hidden", "", ""], [996.13, "MB_5", "Farming/foraging", "", ""], [997.447, "MB_5", "Farming/foraging", "", ""], [997.874, "MB_5", "Aggression", "Heterospecific|Wrasse", ""], [998.965, "MB_5", "Aggression", "Heterospecific|Wrasse", ""], [999.306, "MB_5", "Farming/foraging", "", ""], [1005.832, "MB_5", "Farming/foraging", "", ""], [1006.227, "MB_5", "Hidden", "", ""], [1010.697, "MB_5", "Hidden", "", ""], [1011.584, "MB_5", "Aggression", "Heterospecific|Wrasse", ""], [1012.196, "MB_5", "Aggression", "Heterospecific|Wrasse", ""], [1012.445, "MB_5", "Farming/foraging", "", ""], [1019.694, "MB_5", "Farming/foraging", "", ""], [1020.443, "MB_5", "Hidden", "", ""], [1071.192, "MB_5", "Hidden", "", ""], [1071.443, "MB_5", "Farming/foraging", "", ""], [1101.633, "MB_5", "Farming/foraging", "", ""], [1102.083, "MB_5", "Hidden", "", ""], [1119.451, "MB_5", "Hidden", "", ""], [1119.728, "MB_5", "Farming/foraging", "", ""], [1158.133, "MB_5", "Farming/foraging", "", ""], [1158.718, "MB_5", "Hidden", "", ""], [1188.447, "MB_5", "Hidden", "", ""], [1189.196, "MB_5", "Farming/foraging", "", ""], [1199.316, "MB_5", "Farming/foraging", "", ""]], "observation time interval": [300.0, 1200.0], "independent_variables": {"Atoll": "GCB", "Island": "Middle_brother", "Treatment": "Birds", "Surge": " Low", "Territory": "5"}, "visualize_spectrogram": false, "visualize_waveform": false, "close_behaviors_between_videos": false, "media_info": {"length": {"D:/Chagos_2021/Data/Behaviour/Videos/GCB/Middle_Brother/Camera_5/MB_C5_1.MP4": 796.54, "D:/Chagos_2021/Data/Behaviour/Videos/GCB/Middle_Brother/Camera_5/MB_C5_2.MP4": 549.82}, "fps": {"D:/Chagos_2021/Data/Behaviour/Videos/GCB/Middle_Brother/Camera_5/MB_C5_1.MP4": 60.0, "D:/Chagos_2021/Data/Behaviour/Videos/GCB/Middle_Brother/Camera_5/MB_C5_2.MP4": 60.0}, "hasVideo": {"D:/Chagos_2021/Data/Behaviour/Videos/GCB/Middle_Brother/Camera_5/MB_C5_1.MP4": true, "D:/Chagos_2021/Data/Behaviour/Videos/GCB/Middle_Brother/Camera_5/MB_C5_2.MP4": true}, "hasAudio": {"D:/Chagos_2021/Data/Behaviour/Videos/GCB/Middle_Brother/Camera_5/MB_C5_1.MP4": true, "D:/Chagos_2021/Data/Behaviour/Videos/GCB/Middle_Brother/Camera_5/MB_C5_2.MP4": true}, "offset": {"1": 0.0}}}, "MB_6": {"file": {"1": ["D:/Chagos_2021/Data/Behaviour/Videos/GCB/Middle_Brother/Camera_6/MB_C6_1.MP4", "D:/Chagos_2021/Data/Behaviour/Videos/GCB/Middle_Brother/Camera_6/MB_C6_2.MP4"], "2": [], "3": [], "4": [], "5": [], "6": [], "7": [], "8": []}, "type": "MEDIA", "date": "2021-07-14T17:21:34", "description": "", "time offset": 0.0, "events": [[300.0, "MB_6", "Hidden", "", ""], [315.658, "MB_6", "Hidden", "", ""], [315.99, "MB_6", "Farming/foraging", "", ""], [330.659, "MB_6", "Farming/foraging", "", ""], [331.242, "MB_6", "Hidden", "", ""], [357.919, "MB_6", "Hidden", "", ""], [359.655, "MB_6", "Farming/foraging", "", ""], [369.657, "MB_6", "Farming/foraging", "", ""], [370.155, "MB_6", "Hidden", "", ""], [396.472, "MB_6", "Hidden", "", ""], [396.902, "MB_6", "Farming/foraging", "", ""], [418.253, "MB_6", "Farming/foraging", "", ""], [418.663, "MB_6", "Hidden", "", ""], [422.256, "MB_6", "Hidden", "", ""], [422.66, "MB_6", "Farming/foraging", "", ""], [440.156, "MB_6", "Farming/foraging", "", ""], [440.755, "MB_6", "Hidden", "", ""], [443.754, "MB_6", "Hidden", "", ""], [444.155, "MB_6", "Farming/foraging", "", ""], [460.158, "MB_6", "Farming/foraging", "", ""], [460.745, "MB_6", "Hidden", "", ""], [469.255, "MB_6", "Hidden", "", ""], [469.655, "MB_6", "Farming/foraging", "", ""], [494.905, "MB_6", "Farming/foraging", "", ""], [495.658, "MB_6", "Hidden", "", ""], [496.657, "MB_6", "Hidden", "", ""], [497.904, "MB_6", "Farming/foraging", "", ""], [520.657, "MB_6", "Farming/foraging", "", ""], [521.248, "MB_6", "Hidden", "", ""], [532.235, "MB_6", "Hidden", "", ""], [532.655, "MB_6", "Farming/foraging", "", ""], [542.657, "MB_6", "Farming/foraging", "", ""], [543.656, "MB_6", "Hidden", "", ""], [547.657, "MB_6", "Hidden", "", ""], [548.249, "MB_6", "Farming/foraging", "", ""], [567.25, "MB_6", "Farming/foraging", "", ""], [567.905, "MB_6", "Hidden", "", ""], [575.655, "MB_6", "Hidden", "", ""], [576.241, "MB_6", "Farming/foraging", "", ""], [597.656, "MB_6", "Farming/foraging", "", ""], [597.656, "MB_6", "Hidden", "", ""], [619.251, "MB_6", "Hidden", "", ""], [619.655, "MB_6", "Farming/foraging", "", ""], [637.656, "MB_6", "Farming/foraging", "", ""], [638.253, "MB_6", "Aggression", "Heterospecific|Wrasse", ""], [639.656, "MB_6", "Aggression", "Heterospecific|Wrasse", ""], [640.656, "MB_6", "Farming/foraging", "", ""], [642.658, "MB_6", "Farming/foraging", "", ""], [643.25, "MB_6", "Aggression", "Heterospecific|Wrasse", ""], [644.247, "MB_6", "Aggression", "Heterospecific|Wrasse", ""], [646.233, "MB_6", "Farming/foraging", "", ""], [657.658, "MB_6", "Farming/foraging", "", ""], [658.241, "MB_6", "Hidden", "", ""], [680.246, "MB_6", "Hidden", "", ""], [680.657, "MB_6", "Farming/foraging", "", ""], [688.657, "MB_6", "Farming/foraging", "", ""], [689.247, "MB_6", "Hidden", "", ""], [691.657, "MB_6", "Hidden", "", ""], [692.248, "MB_6", "Farming/foraging", "", ""], [709.656, "MB_6", "Farming/foraging", "", ""], [710.247, "MB_6", "Hidden", "", ""], [738.657, "MB_6", "Hidden", "", ""], [739.255, "MB_6", "Farming/foraging", "", ""], [755.657, "MB_6", "Farming/foraging", "", ""], [756.246, "MB_6", "Hidden", "", ""], [759.658, "MB_6", "Hidden", "", ""], [760.238, "MB_6", "Farming/foraging", "", ""], [782.655, "MB_6", "Farming/foraging", "", ""], [783.25, "MB_6", "Hidden", "", ""], [799.254, "MB_6", "Hidden", "", ""], [800.242, "MB_6", "Farming/foraging", "", ""], [848.694, "MB_6", "Farming/foraging", "", ""], [849.287, "MB_6", "Hidden", "", ""], [856.696, "MB_6", "Hidden", "", ""], [857.293, "MB_6", "Farming/foraging", "", ""], [879.3, "MB_6", "Farming/foraging", "", ""], [879.3, "MB_6", "Hidden", "", ""], [884.695, "MB_6", "Farming/foraging", "", ""], [884.695, "MB_6", "Hidden", "", ""], [897.695, "MB_6", "Farming/foraging", "", ""], [898.272, "MB_6", "Hidden", "", ""], [956.696, "MB_6", "Hidden", "", ""], [957.294, "MB_6", "Farming/foraging", "", ""], [966.697, "MB_6", "Farming/foraging", "", ""], [967.296, "MB_6", "Hidden", "", ""], [973.298, "MB_6", "Hidden", "", ""], [973.696, "MB_6", "Farming/foraging", "", ""], [987.296, "MB_6", "Farming/foraging", "", ""], [987.695, "MB_6", "Hidden", "", ""], [1008.772, "MB_6", "Hidden", "", ""], [1009.194, "MB_6", "Farming/foraging", "", ""], [1013.655, "MB_6", "Farming/foraging", "", ""], [1014.653, "MB_6", "Aggression", "Heterospecific|Damselfish", ""], [1016.655, "MB_6", "Aggression", "Heterospecific|Damselfish", ""], [1017.653, "MB_6", "Farming/foraging", "", ""], [1021.158, "MB_6", "Farming/foraging", "", ""], [1021.658, "MB_6", "Hidden", "", ""], [1029.157, "MB_6", "Hidden", "", ""], [1029.658, "MB_6", "Farming/foraging", "", ""], [1038.249, "MB_6", "Farming/foraging", "", ""], [1038.659, "MB_6", "Hidden", "", ""], [1048.252, "MB_6", "Hidden", "", ""], [1048.657, "MB_6", "Farming/foraging", "", ""], [1050.658, "MB_6", "Farming/foraging", "", ""], [1051.658, "MB_6", "Hidden", "", ""], [1052.516, "MB_6", "Hidden", "", ""], [1053.153, "MB_6", "Aggression", "Heterospecific|Wrasse", ""], [1054.652, "MB_6", "Aggression", "Heterospecific|Wrasse", ""], [1054.903, "MB_6", "Farming/foraging", "", ""], [1064.667, "MB_6", "Farming/foraging", "", ""], [1065.414, "MB_6", "Hidden", "", ""], [1087.525, "MB_6", "Hidden", "", ""], [1087.914, "MB_6", "Farming/foraging", "", ""], [1095.756, "MB_6", "Farming/foraging", "", ""], [1096.164, "MB_6", "Hidden", "", ""], [1106.666, "MB_6", "Hidden", "", ""], [1107.267, "MB_6", "Farming/foraging", "", ""], [1116.666, "MB_6", "Farming/foraging", "", ""], [1117.164, "MB_6", "Hidden", "", ""], [1127.518, "MB_6", "Hidden", "", ""], [1128.167, "MB_6", "Farming/foraging", "", ""], [1139.78, "MB_6", "Farming/foraging", "", ""], [1140.167, "MB_6", "Aggression", "Heterospecific|Wrasse", ""], [1142.166, "MB_6", "Aggression", "Heterospecific|Wrasse", ""], [1143.166, "MB_6", "Hidden", "", ""], [1163.665, "MB_6", "Hidden", "", ""], [1164.665, "MB_6", "Farming/foraging", "", ""], [1167.007, "MB_6", "Farming/foraging", "", ""], [1168.012, "MB_6", "Hidden", "", ""], [1173.015, "MB_6", "Hidden", "", ""], [1173.755, "MB_6", "Farming/foraging", "", ""], [1179.257, "MB_6", "Farming/foraging", "", ""], [1179.667, "MB_6", "Hidden", "", ""], [1182.286, "MB_6", "Hidden", "", ""], [1182.667, "MB_6", "Farming/foraging", "", ""], [1199.514, "MB_6", "Farming/foraging", "", ""]], "observation time interval": [300.0, 1200.0], "independent_variables": {"Atoll": "GCB", "Island": "Middle_brother", "Treatment": "Birds", "Surge": " Low", "Territory": "6"}, "visualize_spectrogram": false, "visualize_waveform": false, "close_behaviors_between_videos": false, "media_info": {"length": {"D:/Chagos_2021/Data/Behaviour/Videos/GCB/Middle_Brother/Camera_6/MB_C6_1.MP4": 1061.01, "D:/Chagos_2021/Data/Behaviour/Videos/GCB/Middle_Brother/Camera_6/MB_C6_2.MP4": 250.09}, "fps": {"D:/Chagos_2021/Data/Behaviour/Videos/GCB/Middle_Brother/Camera_6/MB_C6_1.MP4": 30.0, "D:/Chagos_2021/Data/Behaviour/Videos/GCB/Middle_Brother/Camera_6/MB_C6_2.MP4": 30.0}, "hasVideo": {"D:/Chagos_2021/Data/Behaviour/Videos/GCB/Middle_Brother/Camera_6/MB_C6_1.MP4": true, "D:/Chagos_2021/Data/Behaviour/Videos/GCB/Middle_Brother/Camera_6/MB_C6_2.MP4": true}, "hasAudio": {"D:/Chagos_2021/Data/Behaviour/Videos/GCB/Middle_Brother/Camera_6/MB_C6_1.MP4": true, "D:/Chagos_2021/Data/Behaviour/Videos/GCB/Middle_Brother/Camera_6/MB_C6_2.MP4": true}, "offset": {"1": 0.0}}}, "SB_1": {"file": {"1": ["D:/Chagos_2021/Data/Behaviour/Videos/GCB/South_Brother/Camera_1/SB_C1_1.MP4", "D:/Chagos_2021/Data/Behaviour/Videos/GCB/South_Brother/Camera_1/SB_C1_2.MP4"], "2": [], "3": [], "4": [], "5": [], "6": [], "7": [], "8": []}, "type": "MEDIA", "date": "2021-07-15T10:01:51", "description": "", "time offset": 0.0, "events": [[300.0, "SB_1", "Hidden", "", ""], [305.654, "SB_1", "Hidden", "", ""], [306.184, "SB_1", "Farming/foraging", "", ""], [313.656, "SB_1", "Farming/foraging", "", ""], [313.656, "SB_1", "Hidden", "", ""], [327.421, "SB_1", "Hidden", "", ""], [328.152, "SB_1", "Farming/foraging", "", ""], [333.902, "SB_1", "Farming/foraging", "", ""], [334.435, "SB_1", "Hidden", "", ""], [340.904, "SB_1", "Hidden", "", ""], [341.506, "SB_1", "Farming/foraging", "", ""], [350.153, "SB_1", "Farming/foraging", "", ""], [350.153, "SB_1", "Hidden", "", ""], [364.904, "SB_1", "Hidden", "", ""], [365.259, "SB_1", "Farming/foraging", "", ""], [378.253, "SB_1", "Farming/foraging", "", ""], [378.651, "SB_1", "Hidden", "", ""], [404.904, "SB_1", "Hidden", "", ""], [405.507, "SB_1", "Farming/foraging", "", ""], [416.402, "SB_1", "Farming/foraging", "", ""], [416.754, "SB_1", "Hidden", "", ""], [424.404, "SB_1", "Hidden", "", ""], [424.749, "SB_1", "Farming/foraging", "", ""], [439.259, "SB_1", "Farming/foraging", "", ""], [439.653, "SB_1", "Hidden", "", ""], [443.653, "SB_1", "Hidden", "", ""], [444.25, "SB_1", "Farming/foraging", "", ""], [450.26, "SB_1", "Farming/foraging", "", ""], [450.655, "SB_1", "Hidden", "", ""], [468.655, "SB_1", "Hidden", "", ""], [469.253, "SB_1", "Farming/foraging", "", ""], [473.809, "SB_1", "Farming/foraging", "", ""], [474.206, "SB_1", "Hidden", "", ""], [486.204, "SB_1", "Hidden", "", ""], [486.703, "SB_1", "Farming/foraging", "", ""], [527.301, "SB_1", "Farming/foraging", "", ""], [527.955, "SB_1", "Hidden", "", ""], [533.301, "SB_1", "Hidden", "", ""], [533.707, "SB_1", "Farming/foraging", "", ""], [573.707, "SB_1", "Farming/foraging", "", ""], [574.294, "SB_1", "Hidden", "", ""], [587.705, "SB_1", "Hidden", "", ""], [588.705, "SB_1", "Farming/foraging", "", ""], [590.705, "SB_1", "Farming/foraging", "", ""], [591.295, "SB_1", "Aggression", "Heterospecific|Wrasse", ""], [591.703, "SB_1", "Aggression", "Heterospecific|Wrasse", ""], [592.297, "SB_1", "Hidden", "", ""], [594.305, "SB_1", "Hidden", "", ""], [594.704, "SB_1", "Farming/foraging", "", ""], [597.706, "SB_1", "Farming/foraging", "", ""], [598.29, "SB_1", "Hidden", "", ""], [601.29, "SB_1", "Hidden", "", ""], [601.704, "SB_1", "Farming/foraging", "", ""], [623.816, "SB_1", "Farming/foraging", "", ""], [624.206, "SB_1", "Hidden", "", ""], [642.205, "SB_1", "Hidden", "", ""], [642.806, "SB_1", "Farming/foraging", "", ""], [651.719, "SB_1", "Farming/foraging", "", ""], [652.207, "SB_1", "Hidden", "", ""], [658.727, "SB_1", "Hidden", "", ""], [659.203, "SB_1", "Farming/foraging", "", ""], [662.72, "SB_1", "Farming/foraging", "", ""], [663.731, "SB_1", "Hidden", "", ""], [676.454, "SB_1", "Hidden", "", ""], [677.456, "SB_1", "Farming/foraging", "", ""], [688.977, "SB_1", "Farming/foraging", "", ""], [689.977, "SB_1", "Hidden", "", ""], [693.984, "SB_1", "Hidden", "", ""], [694.54, "SB_1", "Farming/foraging", "", ""], [712.984, "SB_1", "Farming/foraging", "", ""], [713.703, "SB_1", "Hidden", "", ""], [736.985, "SB_1", "Farming/foraging", "", ""], [736.985, "SB_1", "Hidden", "", ""], [745.455, "SB_1", "Farming/foraging", "", ""], [745.981, "SB_1", "Hidden", "", ""], [750.455, "SB_1", "Hidden", "", ""], [750.993, "SB_1", "Farming/foraging", "", ""], [763.456, "SB_1", "Farming/foraging", "", ""], [763.977, "SB_1", "Hidden", "", ""], [796.038, "SB_1", "Hidden", "", ""], [796.455, "SB_1", "Farming/foraging", "", ""], [811.454, "SB_1", "Farming/foraging", "", ""], [811.454, "SB_1", "Hidden", "", ""], [815.456, "SB_1", "Hidden", "", ""], [816.457, "SB_1", "Farming/foraging", "", ""], [841.538, "SB_1", "Farming/foraging", "", ""], [841.955, "SB_1", "Hidden", "", ""], [866.543, "SB_1", "Hidden", "", ""], [866.955, "SB_1", "Farming/foraging", "", ""], [886.547, "SB_1", "Farming/foraging", "", ""], [886.955, "SB_1", "Hidden", "", ""], [899.954, "SB_1", "Hidden", "", ""], [900.545, "SB_1", "Farming/foraging", "", ""], [904.203, "SB_1", "Farming/foraging", "", ""], [904.456, "SB_1", "Hidden", "", ""], [936.797, "SB_1", "Hidden", "", ""], [937.453, "SB_1", "Farming/foraging", "", ""], [953.455, "SB_1", "Farming/foraging", "", ""], [953.805, "SB_1", "Hidden", "", ""], [996.047, "SB_1", "Hidden", "", ""], [996.455, "SB_1", "Farming/foraging", "", ""], [1009.456, "SB_1", "Farming/foraging", "", ""], [1010.048, "SB_1", "Hidden", "", ""], [1046.045, "SB_1", "Hidden", "", ""], [1046.704, "SB_1", "Farming/foraging", "", ""], [1058.329, "SB_1", "Farming/foraging", "", ""], [1058.946, "SB_1", "Hidden", "", ""], [1060.145, "SB_1", "Hidden", "", ""], [1060.782, "SB_1", "Farming/foraging", "", ""], [1071.417, "SB_1", "Farming/foraging", "", ""], [1072.035, "SB_1", "Hidden", "", ""], [1100.512, "SB_1", "Hidden", "", ""], [1101.164, "SB_1", "Farming/foraging", "", ""], [1122.165, "SB_1", "Farming/foraging", "", ""], [1122.766, "SB_1", "Hidden", "", ""], [1136.774, "SB_1", "Hidden", "", ""], [1137.165, "SB_1", "Farming/foraging", "", ""], [1148.531, "SB_1", "Farming/foraging", "", ""], [1149.663, "SB_1", "Aggression", "Heterospecific|Wrasse", ""], [1149.913, "SB_1", "Aggression", "Heterospecific|Wrasse", ""], [1150.422, "SB_1", "Farming/foraging", "", ""], [1160.912, "SB_1", "Farming/foraging", "", ""], [1161.162, "SB_1", "Hidden", "", ""], [1177.155, "SB_1", "Hidden", "", ""], [1178.163, "SB_1", "Farming/foraging", "", ""], [1186.013, "SB_1", "Farming/foraging", "", ""], [1186.414, "SB_1", "Hidden", "", ""], [1199.414, "SB_1", "Hidden", "", ""]], "observation time interval": [300.0, 1200.0], "independent_variables": {"Atoll": "GCB", "Island": "\nSouth_Brother", "Treatment": " Rats", "Surge": "High", "Territory": "1"}, "visualize_spectrogram": false, "visualize_waveform": false, "close_behaviors_between_videos": false, "media_info": {"length": {"D:/Chagos_2021/Data/Behaviour/Videos/GCB/South_Brother/Camera_1/SB_C1_1.MP4": 1061.01, "D:/Chagos_2021/Data/Behaviour/Videos/GCB/South_Brother/Camera_1/SB_C1_2.MP4": 549.9}, "fps": {"D:/Chagos_2021/Data/Behaviour/Videos/GCB/South_Brother/Camera_1/SB_C1_1.MP4": 30.0, "D:/Chagos_2021/Data/Behaviour/Videos/GCB/South_Brother/Camera_1/SB_C1_2.MP4": 30.0}, "hasVideo": {"D:/Chagos_2021/Data/Behaviour/Videos/GCB/South_Brother/Camera_1/SB_C1_1.MP4": true, "D:/Chagos_2021/Data/Behaviour/Videos/GCB/South_Brother/Camera_1/SB_C1_2.MP4": true}, "hasAudio": {"D:/Chagos_2021/Data/Behaviour/Videos/GCB/South_Brother/Camera_1/SB_C1_1.MP4": true, "D:/Chagos_2021/Data/Behaviour/Videos/GCB/South_Brother/Camera_1/SB_C1_2.MP4": true}, "offset": {"1": 0.0}}}, "SB_2": {"file": {"1": ["D:/Chagos_2021/Data/Behaviour/Videos/GCB/South_Brother/Camera_2/SB_C2_1.MP4.rotated-90.avi", "D:/Chagos_2021/Data/Behaviour/Videos/GCB/South_Brother/Camera_2/SB_C2_2.MP4.rotated-90.avi"], "2": [], "3": [], "4": [], "5": [], "6": [], "7": [], "8": []}, "type": "MEDIA", "date": "2021-07-15T10:37:19", "description": "", "time offset": 0.0, "events": [[600.0, "SB_2", "Hidden", "", ""], [605.958, "SB_2", "Hidden", "", ""], [606.209, "SB_2", "Farming/foraging", "", ""], [608.286, "SB_2", "Farming/foraging", "", ""], [608.808, "SB_2", "Hidden", "", ""], [630.759, "SB_2", "Hidden", "", ""], [632.333, "SB_2", "Aggression", "Heterospecific|Tang", ""], [632.958, "SB_2", "Aggression", "Heterospecific|Tang", ""], [633.71, "SB_2", "Farming/foraging", "", ""], [645.309, "SB_2", "Farming/foraging", "", ""], [645.809, "SB_2", "Hidden", "", ""], [666.408, "SB_2", "Hidden", "", ""], [666.909, "SB_2", "Farming/foraging", "", ""], [696.033, "SB_2", "Farming/foraging", "", ""], [696.283, "SB_2", "Hidden", "", ""], [713.609, "SB_2", "Hidden", "", ""], [714.11, "SB_2", "Farming/foraging", "", ""], [757.759, "SB_2", "Farming/foraging", "", ""], [758.509, "SB_2", "Aggression", "Heterospecific|Tang", ""], [759.408, "SB_2", "Aggression", "Heterospecific|Tang", ""], [759.71, "SB_2", "Farming/foraging", "", ""], [779.709, "SB_2", "Farming/foraging", "", ""], [779.984, "SB_2", "Hidden", "", ""], [795.058, "SB_2", "Hidden", "", ""], [795.608, "SB_2", "Farming/foraging", "", ""], [884.3, "SB_2", "Farming/foraging", "", ""], [884.8, "SB_2", "Hidden", "", ""], [887.65, "SB_2", "Hidden", "", ""], [888.151, "SB_2", "Farming/foraging", "", ""], [907.651, "SB_2", "Farming/foraging", "", ""], [908.451, "SB_2", "Hidden", "", ""], [910.276, "SB_2", "Hidden", "", ""], [911.026, "SB_2", "Farming/foraging", "", ""], [949.901, "SB_2", "Farming/foraging", "", ""], [950.178, "SB_2", "Hidden", "", ""], [974.001, "SB_2", "Hidden", "", ""], [974.526, "SB_2", "Farming/foraging", "", ""], [1046.426, "SB_2", "Farming/foraging", "", ""], [1046.927, "SB_2", "Hidden", "", ""], [1051.326, "SB_2", "Hidden", "", ""], [1051.826, "SB_2", "Farming/foraging", "", ""], [1078.9, "SB_2", "Farming/foraging", "", ""], [1079.401, "SB_2", "Aggression", "Heterospecific|Tang", ""], [1079.901, "SB_2", "Aggression", "Heterospecific|Tang", ""], [1080.7, "SB_2", "Farming/foraging", "", ""], [1235.141, "SB_2", "Farming/foraging", "", ""], [1235.691, "SB_2", "Hidden", "", ""], [1243.415, "SB_2", "Hidden", "", ""], [1245.715, "SB_2", "Aggression", "Heterospecific|Tang", ""], [1246.216, "SB_2", "Aggression", "Heterospecific|Tang", ""], [1247.665, "SB_2", "Farming/foraging", "", ""], [1281.641, "SB_2", "Farming/foraging", "", ""], [1282.165, "SB_2", "Hidden", "", ""], [1283.715, "SB_2", "Hidden", "", ""], [1284.733, "SB_2", "Aggression", "Heterospecific|Wrasse", ""], [1285.232, "SB_2", "Aggression", "Heterospecific|Wrasse", ""], [1285.933, "SB_2", "Farming/foraging", "", ""], [1322.308, "SB_2", "Farming/foraging", "", ""], [1322.832, "SB_2", "Hidden", "", ""], [1333.906, "SB_2", "Hidden", "", ""], [1334.406, "SB_2", "Farming/foraging", "", ""], [1389.656, "SB_2", "Farming/foraging", "", ""], [1390.156, "SB_2", "Hidden", "", ""], [1407.332, "SB_2", "Hidden", "", ""], [1407.857, "SB_2", "Farming/foraging", "", ""], [1436.406, "SB_2", "Farming/foraging", "", ""], [1437.157, "SB_2", "Hidden", "", ""], [1462.757, "SB_2", "Hidden", "", ""], [1463.257, "SB_2", "Farming/foraging", "", ""], [1499.307, "SB_2", "Farming/foraging", "", ""]], "observation time interval": [600.0, 1500.0], "independent_variables": {"Atoll": "GCB", "Island": "\nSouth_Brother", "Treatment": " Rats", "Surge": "High", "Territory": "2"}, "visualize_spectrogram": false, "visualize_waveform": false, "close_behaviors_between_videos": false, "media_info": {"length": {"D:/Chagos_2021/Data/Behaviour/Videos/GCB/South_Brother/Camera_2/SB_C2_1.MP4": 796.5, "D:/Chagos_2021/Data/Behaviour/Videos/GCB/South_Brother/Camera_2/SB_C2_2.MP4": 720.7, "D:/Chagos_2021/Data/Behaviour/Videos/GCB/South_Brother/Camera_2/SB_C2_1.MP4.rotated-90.avi": 796.5, "D:/Chagos_2021/Data/Behaviour/Videos/GCB/South_Brother/Camera_2/SB_C2_2.MP4.rotated-90.avi": 720.7}, "fps": {"D:/Chagos_2021/Data/Behaviour/Videos/GCB/South_Brother/Camera_2/SB_C2_1.MP4": 60.0, "D:/Chagos_2021/Data/Behaviour/Videos/GCB/South_Brother/Camera_2/SB_C2_2.MP4": 60.0, "D:/Chagos_2021/Data/Behaviour/Videos/GCB/South_Brother/Camera_2/SB_C2_1.MP4.rotated-90.avi": 60.0, "D:/Chagos_2021/Data/Behaviour/Videos/GCB/South_Brother/Camera_2/SB_C2_2.MP4.rotated-90.avi": 60.0}, "hasVideo": {"D:/Chagos_2021/Data/Behaviour/Videos/GCB/South_Brother/Camera_2/SB_C2_1.MP4": true, "D:/Chagos_2021/Data/Behaviour/Videos/GCB/South_Brother/Camera_2/SB_C2_2.MP4": true, "D:/Chagos_2021/Data/Behaviour/Videos/GCB/South_Brother/Camera_2/SB_C2_1.MP4.rotated-90.avi": true, "D:/Chagos_2021/Data/Behaviour/Videos/GCB/South_Brother/Camera_2/SB_C2_2.MP4.rotated-90.avi": true}, "hasAudio": {"D:/Chagos_2021/Data/Behaviour/Videos/GCB/South_Brother/Camera_2/SB_C2_1.MP4": true, "D:/Chagos_2021/Data/Behaviour/Videos/GCB/South_Brother/Camera_2/SB_C2_2.MP4": true, "D:/Chagos_2021/Data/Behaviour/Videos/GCB/South_Brother/Camera_2/SB_C2_1.MP4.rotated-90.avi": true, "D:/Chagos_2021/Data/Behaviour/Videos/GCB/South_Brother/Camera_2/SB_C2_2.MP4.rotated-90.avi": true}, "offset": {"1": 0.0}}}, "SB_3": {"file": {"1": ["D:/Chagos_2021/Data/Behaviour/Videos/GCB/South_Brother/Camera_3/SB_C3_2.MP4", "D:/Chagos_2021/Data/Behaviour/Videos/GCB/South_Brother/Camera_3/SB_C3_3.MP4"], "2": [], "3": [], "4": [], "5": [], "6": [], "7": [], "8": []}, "type": "MEDIA", "date": "2021-07-15T10:53:51", "description": "", "time offset": 0.0, "events": [[0.0, "SB_3", "Hidden", "", ""], [3.902, "SB_3", "Hidden", "", ""], [4.401, "SB_3", "Farming/foraging", "", ""], [11.404, "SB_3", "Farming/foraging", "", ""], [12.151, "SB_3", "Hidden", "", ""], [13.401, "SB_3", "Hidden", "", ""], [13.652, "SB_3", "Farming/foraging", "", ""], [23.151, "SB_3", "Farming/foraging", "", ""], [23.653, "SB_3", "Hidden", "", ""], [31.901, "SB_3", "Hidden", "", ""], [32.152, "SB_3", "Farming/foraging", "", ""], [52.431, "SB_3", "Farming/foraging", "", ""], [52.904, "SB_3", "Hidden", "", ""], [56.404, "SB_3", "Hidden", "", ""], [56.923, "SB_3", "Farming/foraging", "", ""], [66.654, "SB_3", "Farming/foraging", "", ""], [66.939, "SB_3", "Hidden", "", ""], [96.405, "SB_3", "Hidden", "", ""], [96.935, "SB_3", "Farming/foraging", "", ""], [108.949, "SB_3", "Farming/foraging", "", ""], [109.405, "SB_3", "Hidden", "", ""], [117.702, "SB_3", "Hidden", "", ""], [118.406, "SB_3", "Farming/foraging", "", ""], [133.69, "SB_3", "Farming/foraging", "", ""], [134.155, "SB_3", "Hidden", "", ""], [150.905, "SB_3", "Hidden", "", ""], [151.904, "SB_3", "Aggression", "Heterospecific|Tang", ""], [152.654, "SB_3", "Aggression", "Heterospecific|Tang", ""], [153.19, "SB_3", "Hidden", "", ""], [154.906, "SB_3", "Hidden", "", ""], [155.655, "SB_3", "Farming/foraging", "", ""], [165.405, "SB_3", "Farming/foraging", "", ""], [166.406, "SB_3", "Hidden", "", ""], [194.945, "SB_3", "Hidden", "", ""], [195.411, "SB_3", "Farming/foraging", "", ""], [210.403, "SB_3", "Farming/foraging", "", ""], [210.928, "SB_3", "Hidden", "", ""], [228.178, "SB_3", "Hidden", "", ""], [228.656, "SB_3", "Farming/foraging", "", ""], [242.655, "SB_3", "Farming/foraging", "", ""], [243.185, "SB_3", "Hidden", "", ""], [253.172, "SB_3", "Hidden", "", ""], [253.659, "SB_3", "Farming/foraging", "", ""], [264.155, "SB_3", "Farming/foraging", "", ""], [264.71, "SB_3", "Hidden", "", ""], [268.922, "SB_3", "Hidden", "", ""], [269.681, "SB_3", "Farming/foraging", "", ""], [281.67, "SB_3", "Farming/foraging", "", ""], [282.176, "SB_3", "Hidden", "", ""], [291.177, "SB_3", "Hidden", "", ""], [291.672, "SB_3", "Farming/foraging", "", ""], [323.155, "SB_3", "Farming/foraging", "", ""], [323.678, "SB_3", "Hidden", "", ""], [362.688, "SB_3", "Hidden", "", ""], [363.162, "SB_3", "Farming/foraging", "", ""], [386.654, "SB_3", "Farming/foraging", "", ""], [387.155, "SB_3", "Hidden", "", ""], [393.428, "SB_3", "Hidden", "", ""], [393.903, "SB_3", "Farming/foraging", "", ""], [413.655, "SB_3", "Farming/foraging", "", ""], [414.184, "SB_3", "Hidden", "", ""], [434.154, "SB_3", "Hidden", "", ""], [434.404, "SB_3", "Farming/foraging", "", ""], [446.406, "SB_3", "Farming/foraging", "", ""], [447.405, "SB_3", "Hidden", "", ""], [448.936, "SB_3", "Hidden", "", ""], [449.404, "SB_3", "Farming/foraging", "", ""], [466.695, "SB_3", "Farming/foraging", "", ""], [467.405, "SB_3", "Hidden", "", ""], [472.176, "SB_3", "Hidden", "", ""], [472.653, "SB_3", "Farming/foraging", "", ""], [484.404, "SB_3", "Farming/foraging", "", ""], [484.943, "SB_3", "Hidden", "", ""], [485.655, "SB_3", "Hidden", "", ""], [486.406, "SB_3", "Aggression", "Heterospecific|Wrasse", ""], [487.906, "SB_3", "Aggression", "Heterospecific|Wrasse", ""], [488.16, "SB_3", "Farming/foraging", "", ""], [494.403, "SB_3", "Farming/foraging", "", ""], [494.654, "SB_3", "Hidden", "", ""], [500.153, "SB_3", "Hidden", "", ""], [500.404, "SB_3", "Farming/foraging", "", ""], [517.153, "SB_3", "Farming/foraging", "", ""], [517.691, "SB_3", "Hidden", "", ""], [539.677, "SB_3", "Hidden", "", ""], [540.154, "SB_3", "Farming/foraging", "", ""], [554.179, "SB_3", "Farming/foraging", "", ""], [554.907, "SB_3", "Hidden", "", ""], [560.155, "SB_3", "Hidden", "", ""], [560.403, "SB_3", "Farming/foraging", "", ""], [561.404, "SB_3", "Farming/foraging", "", ""], [562.155, "SB_3", "Aggression", "Heterospecific|Wrasse", ""], [563.677, "SB_3", "Aggression", "Heterospecific|Wrasse", ""], [564.406, "SB_3", "Farming/foraging", "", ""], [578.675, "SB_3", "Farming/foraging", "", ""], [579.154, "SB_3", "Hidden", "", ""], [587.748, "SB_3", "Hidden", "", ""], [588.155, "SB_3", "Farming/foraging", "", ""], [616.674, "SB_3", "Farming/foraging", "", ""], [617.154, "SB_3", "Hidden", "", ""], [635.656, "SB_3", "Hidden", "", ""], [635.922, "SB_3", "Farming/foraging", "", ""], [653.906, "SB_3", "Farming/foraging", "", ""], [654.447, "SB_3", "Hidden", "", ""], [660.655, "SB_3", "Hidden", "", ""], [661.188, "SB_3", "Farming/foraging", "", ""], [688.936, "SB_3", "Farming/foraging", "", ""], [689.655, "SB_3", "Hidden", "", ""], [704.905, "SB_3", "Hidden", "", ""], [705.181, "SB_3", "Farming/foraging", "", ""], [714.905, "SB_3", "Farming/foraging", "", ""], [715.179, "SB_3", "Hidden", "", ""], [730.168, "SB_3", "Hidden", "", ""], [730.655, "SB_3", "Farming/foraging", "", ""], [740.171, "SB_3", "Farming/foraging", "", ""], [740.906, "SB_3", "Hidden", "", ""], [760.67, "SB_3", "Hidden", "", ""], [761.688, "SB_3", "Farming/foraging", "", ""], [783.664, "SB_3", "Farming/foraging", "", ""], [784.156, "SB_3", "Hidden", "", ""], [820.421, "SB_3", "Hidden", "", ""], [821.158, "SB_3", "Farming/foraging", "", ""], [857.405, "SB_3", "Farming/foraging", "", ""], [857.94, "SB_3", "Hidden", "", ""], [872.406, "SB_3", "Hidden", "", ""], [872.678, "SB_3", "Farming/foraging", "", ""], [883.406, "SB_3", "Farming/foraging", "", ""], [883.689, "SB_3", "Hidden", "", ""], [887.405, "SB_3", "Hidden", "", ""], [888.154, "SB_3", "Farming/foraging", "", ""], [900.155, "SB_3", "Farming/foraging", "", ""]], "observation time interval": [0, 0], "independent_variables": {"Atoll": "GCB", "Island": "\nSouth_Brother", "Treatment": " Rats", "Surge": "High", "Territory": "3"}, "visualize_spectrogram": false, "visualize_waveform": false, "close_behaviors_between_videos": false, "media_info": {"length": {"D:/Chagos_2021/Data/Behaviour/Videos/GCB/South_Brother/Camera_3/SB_C3_1.MP4": 1061.01, "D:/Chagos_2021/Data/Behaviour/Videos/GCB/South_Brother/Camera_3/SB_C3_2.MP4": 1061.0, "D:/Chagos_2021/Data/Behaviour/Videos/GCB/South_Brother/Camera_3/SB_C3_3.MP4": 408.38}, "fps": {"D:/Chagos_2021/Data/Behaviour/Videos/GCB/South_Brother/Camera_3/SB_C3_1.MP4": 30.0, "D:/Chagos_2021/Data/Behaviour/Videos/GCB/South_Brother/Camera_3/SB_C3_2.MP4": 30.0, "D:/Chagos_2021/Data/Behaviour/Videos/GCB/South_Brother/Camera_3/SB_C3_3.MP4": 30.0}, "hasVideo": {"D:/Chagos_2021/Data/Behaviour/Videos/GCB/South_Brother/Camera_3/SB_C3_1.MP4": true, "D:/Chagos_2021/Data/Behaviour/Videos/GCB/South_Brother/Camera_3/SB_C3_2.MP4": true, "D:/Chagos_2021/Data/Behaviour/Videos/GCB/South_Brother/Camera_3/SB_C3_3.MP4": true}, "hasAudio": {"D:/Chagos_2021/Data/Behaviour/Videos/GCB/South_Brother/Camera_3/SB_C3_1.MP4": true, "D:/Chagos_2021/Data/Behaviour/Videos/GCB/South_Brother/Camera_3/SB_C3_2.MP4": true, "D:/Chagos_2021/Data/Behaviour/Videos/GCB/South_Brother/Camera_3/SB_C3_3.MP4": true}, "offset": {"1": 0.0}}}, "SB_4": {"file": {"1": ["D:/Chagos_2021/Data/Behaviour/Videos/GCB/South_Brother/Camera_4/SB_C4_1.MP4", "D:/Chagos_2021/Data/Behaviour/Videos/GCB/South_Brother/Camera_4/SB_C4_2.MP4"], "2": [], "3": [], "4": [], "5": [], "6": [], "7": [], "8": []}, "type": "MEDIA", "date": "2021-07-15T15:42:16", "description": "", "time offset": 0.0, "events": [[1140.0, "SB_4", "Hidden", "", ""], [1141.415, "SB_4", "Hidden", "", ""], [1142.159, "SB_4", "Farming/foraging", "", ""], [1158.425, "SB_4", "Farming/foraging", "", ""], [1158.91, "SB_4", "Hidden", "", ""], [1207.439, "SB_4", "Hidden", "", ""], [1207.908, "SB_4", "Farming/foraging", "", ""], [1219.658, "SB_4", "Farming/foraging", "", ""], [1220.407, "SB_4", "Hidden", "", ""], [1229.437, "SB_4", "Hidden", "", ""], [1229.91, "SB_4", "Farming/foraging", "", ""], [1253.937, "SB_4", "Farming/foraging", "", ""], [1254.41, "SB_4", "Hidden", "", ""], [1289.93, "SB_4", "Hidden", "", ""], [1290.407, "SB_4", "Farming/foraging", "", ""], [1316.658, "SB_4", "Farming/foraging", "", ""], [1317.202, "SB_4", "Hidden", "", ""], [1331.659, "SB_4", "Hidden", "", ""], [1332.18, "SB_4", "Farming/foraging", "", ""], [1401.659, "SB_4", "Farming/foraging", "", ""], [1402.173, "SB_4", "Hidden", "", ""], [1421.657, "SB_4", "Hidden", "", ""], [1422.187, "SB_4", "Farming/foraging", "", ""], [1471.184, "SB_4", "Farming/foraging", "", ""], [1471.658, "SB_4", "Hidden", "", ""], [1494.657, "SB_4", "Hidden", "", ""], [1495.181, "SB_4", "Farming/foraging", "", ""], [1505.17, "SB_4", "Farming/foraging", "", ""], [1505.908, "SB_4", "Hidden", "", ""], [1569.158, "SB_4", "Hidden", "", ""], [1569.759, "SB_4", "Farming/foraging", "", ""], [1591.408, "SB_4", "Farming/foraging", "", ""], [1592.407, "SB_4", "Hidden", "", ""], [1602.405, "SB_4", "Hidden", "", ""], [1605.403, "SB_4", "Farming/foraging", "", ""], [1625.508, "SB_4", "Farming/foraging", "", ""], [1625.909, "SB_4", "Hidden", "", ""], [1716.404, "SB_4", "Hidden", "", ""], [1717.153, "SB_4", "Farming/foraging", "", ""], [1736.157, "SB_4", "Farming/foraging", "", ""], [1736.765, "SB_4", "Aggression", "Heterospecific|Tang", ""], [1737.406, "SB_4", "Aggression", "Heterospecific|Tang", ""], [1737.757, "SB_4", "Farming/foraging", "", ""], [1853.72, "SB_4", "Farming/foraging", "", ""], [1854.72, "SB_4", "Aggression", "Heterospecific|Tang", ""], [1855.316, "SB_4", "Aggression", "Heterospecific|Tang", ""], [1855.969, "SB_4", "Farming/foraging", "", ""], [1865.321, "SB_4", "Farming/foraging", "", ""], [1868.316, "SB_4", "Aggression", "Heterospecific|Tang", ""], [1869.32, "SB_4", "Aggression", "Heterospecific|Tang", ""], [1869.719, "SB_4", "Farming/foraging", "", ""], [1907.72, "SB_4", "Farming/foraging", "", ""], [1907.72, "SB_4", "Hidden", "", ""], [1910.97, "SB_4", "Hidden", "", ""], [1911.321, "SB_4", "Farming/foraging", "", ""], [1919.719, "SB_4", "Farming/foraging", "", ""], [1919.969, "SB_4", "Hidden", "", ""], [1938.309, "SB_4", "Hidden", "", ""], [1938.968, "SB_4", "Farming/foraging", "", ""], [1952.321, "SB_4", "Farming/foraging", "", ""], [1952.721, "SB_4", "Hidden", "", ""], [1962.316, "SB_4", "Hidden", "", ""], [1962.719, "SB_4", "Farming/foraging", "", ""], [1971.969, "SB_4", "Farming/foraging", "", ""], [1972.72, "SB_4", "Aggression", "Heterospecific|Wrasse", ""], [1973.321, "SB_4", "Aggression", "Heterospecific|Wrasse", ""], [1973.969, "SB_4", "Farming/foraging", "", ""], [1977.722, "SB_4", "Farming/foraging", "", ""], [1978.718, "SB_4", "Hidden", "", ""], [1985.324, "SB_4", "Hidden", "", ""], [1985.969, "SB_4", "Farming/foraging", "", ""], [2013.721, "SB_4", "Farming/foraging", "", ""], [2014.312, "SB_4", "Hidden", "", ""], [2038.671, "SB_4", "Hidden", "", ""]], "observation time interval": [1140.0, 2040.0], "independent_variables": {"Atoll": "GCB", "Island": "Middle_brother", "Treatment": "Birds", "Surge": "High", "Territory": "1"}, "visualize_spectrogram": false, "visualize_waveform": false, "close_behaviors_between_videos": false, "media_info": {"length": {"D:/Chagos_2021/Data/Behaviour/Videos/GCB/South_Brother/Camera_4/SB_C4_1.MP4": 1060.5, "D:/Chagos_2021/Data/Behaviour/Videos/GCB/South_Brother/Camera_4/SB_C4_2.MP4": 1061.01}, "fps": {"D:/Chagos_2021/Data/Behaviour/Videos/GCB/South_Brother/Camera_4/SB_C4_1.MP4": 30.0, "D:/Chagos_2021/Data/Behaviour/Videos/GCB/South_Brother/Camera_4/SB_C4_2.MP4": 30.0}, "hasVideo": {"D:/Chagos_2021/Data/Behaviour/Videos/GCB/South_Brother/Camera_4/SB_C4_1.MP4": true, "D:/Chagos_2021/Data/Behaviour/Videos/GCB/South_Brother/Camera_4/SB_C4_2.MP4": true}, "hasAudio": {"D:/Chagos_2021/Data/Behaviour/Videos/GCB/South_Brother/Camera_4/SB_C4_1.MP4": true, "D:/Chagos_2021/Data/Behaviour/Videos/GCB/South_Brother/Camera_4/SB_C4_2.MP4": true}, "offset": {"1": 0.0}}}, "SB_5": {"file": {"1": ["D:/Chagos_2021/Data/Behaviour/Videos/GCB/South_Brother/Camera_5/SB_C5_1.MP4", "D:/Chagos_2021/Data/Behaviour/Videos/GCB/South_Brother/Camera_5/SB_C5_2.MP4"], "2": [], "3": [], "4": [], "5": [], "6": [], "7": [], "8": []}, "type": "MEDIA", "date": "2021-07-15T16:08:13", "description": "", "time offset": 0.0, "events": [[300.0, "SB_5", "Hidden", "", ""], [314.261, "SB_5", "Farming/foraging", "", ""], [314.261, "SB_5", "Hidden", "", ""], [329.658, "SB_5", "Farming/foraging", "", ""], [330.009, "SB_5", "Aggression", "Heterospecific|Tang", ""], [330.762, "SB_5", "Aggression", "Heterospecific|Tang", ""], [331.506, "SB_5", "Farming/foraging", "", ""], [347.657, "SB_5", "Farming/foraging", "", ""], [348.406, "SB_5", "Aggression", "Heterospecific|Tang", ""], [348.761, "SB_5", "Aggression", "Heterospecific|Tang", ""], [349.507, "SB_5", "Farming/foraging", "", ""], [358.505, "SB_5", "Farming/foraging", "", ""], [359.257, "SB_5", "Aggression", "Heterospecific|Wrasse", ""], [360.008, "SB_5", "Aggression", "Heterospecific|Wrasse", ""], [360.768, "SB_5", "Farming/foraging", "", ""], [369.657, "SB_5", "Farming/foraging", "", ""], [370.405, "SB_5", "Aggression", "Heterospecific|Tang", ""], [371.506, "SB_5", "Aggression", "Heterospecific|Tang", ""], [372.262, "SB_5", "Farming/foraging", "", ""], [382.01, "SB_5", "Farming/foraging", "", ""], [382.405, "SB_5", "Aggression", "Heterospecific|Tang", ""], [383.157, "SB_5", "Aggression", "Heterospecific|Tang", ""], [383.501, "SB_5", "Farming/foraging", "", ""], [388.656, "SB_5", "Farming/foraging", "", ""], [389.003, "SB_5", "Hidden", "", ""], [391.657, "SB_5", "Hidden", "", ""], [392.406, "SB_5", "Farming/foraging", "", ""], [398.757, "SB_5", "Farming/foraging", "", ""], [399.158, "SB_5", "Hidden", "", ""], [409.656, "SB_5", "Hidden", "", ""], [410.01, "SB_5", "Farming/foraging", "", ""], [423.907, "SB_5", "Farming/foraging", "", ""], [424.252, "SB_5", "Hidden", "", ""], [432.157, "SB_5", "Hidden", "", ""], [432.904, "SB_5", "Farming/foraging", "", ""], [444.157, "SB_5", "Farming/foraging", "", ""], [444.516, "SB_5", "Hidden", "", ""], [455.407, "SB_5", "Hidden", "", ""], [455.753, "SB_5", "Farming/foraging", "", ""], [483.405, "SB_5", "Farming/foraging", "", ""], [483.759, "SB_5", "Hidden", "", ""], [494.257, "SB_5", "Hidden", "", ""], [494.655, "SB_5", "Farming/foraging", "", ""], [505.507, "SB_5", "Farming/foraging", "", ""], [505.907, "SB_5", "Hidden", "", ""], [517.907, "SB_5", "Hidden", "", ""], [518.265, "SB_5", "Farming/foraging", "", ""], [528.756, "SB_5", "Farming/foraging", "", ""], [529.519, "SB_5", "Hidden", "", ""], [537.763, "SB_5", "Hidden", "", ""], [538.156, "SB_5", "Farming/foraging", "", ""], [548.262, "SB_5", "Farming/foraging", "", ""], [549.013, "SB_5", "Hidden", "", ""], [553.156, "SB_5", "Hidden", "", ""], [553.907, "SB_5", "Farming/foraging", "", ""], [559.505, "SB_5", "Farming/foraging", "", ""], [559.907, "SB_5", "Hidden", "", ""], [592.511, "SB_5", "Hidden", "", ""], [593.263, "SB_5", "Farming/foraging", "", ""], [600.013, "SB_5", "Farming/foraging", "", ""], [600.406, "SB_5", "Aggression", "Heterospecific|Wrasse", ""], [600.757, "SB_5", "Aggression", "Heterospecific|Wrasse", ""], [601.657, "SB_5", "Farming/foraging", "", ""], [606.505, "SB_5", "Farming/foraging", "", ""], [606.904, "SB_5", "Hidden", "", ""], [618.907, "SB_5", "Hidden", "", ""], [619.256, "SB_5", "Farming/foraging", "", ""], [622.658, "SB_5", "Farming/foraging", "", ""], [623.405, "SB_5", "Hidden", "", ""], [645.157, "SB_5", "Hidden", "", ""], [645.507, "SB_5", "Farming/foraging", "", ""], [667.254, "SB_5", "Farming/foraging", "", ""], [668.002, "SB_5", "Hidden", "", ""], [675.904, "SB_5", "Hidden", "", ""], [676.657, "SB_5", "Farming/foraging", "", ""], [678.157, "SB_5", "Farming/foraging", "", ""], [678.514, "SB_5", "Hidden", "", ""], [701.759, "SB_5", "Hidden", "", ""], [702.157, "SB_5", "Farming/foraging", "", ""], [722.018, "SB_5", "Farming/foraging", "", ""], [722.76, "SB_5", "Hidden", "", ""], [744.906, "SB_5", "Hidden", "", ""], [745.254, "SB_5", "Farming/foraging", "", ""], [753.507, "SB_5", "Farming/foraging", "", ""], [753.906, "SB_5", "Hidden", "", ""], [768.157, "SB_5", "Hidden", "", ""], [768.503, "SB_5", "Farming/foraging", "", ""], [806.657, "SB_5", "Farming/foraging", "", ""], [807.003, "SB_5", "Hidden", "", ""], [823.157, "SB_5", "Hidden", "", ""], [823.51, "SB_5", "Farming/foraging", "", ""], [858.016, "SB_5", "Farming/foraging", "", ""], [858.405, "SB_5", "Hidden", "", ""], [915.009, "SB_5", "Hidden", "", ""], [915.408, "SB_5", "Farming/foraging", "", ""], [948.408, "SB_5", "Farming/foraging", "", ""], [948.755, "SB_5", "Hidden", "", ""], [952.907, "SB_5", "Hidden", "", ""], [953.252, "SB_5", "Farming/foraging", "", ""], [969.011, "SB_5", "Farming/foraging", "", ""], [969.406, "SB_5", "Hidden", "", ""], [993.405, "SB_5", "Hidden", "", ""], [994.157, "SB_5", "Farming/foraging", "", ""], [1021.516, "SB_5", "Farming/foraging", "", ""], [1021.905, "SB_5", "Hidden", "", ""], [1032.01, "SB_5", "Hidden", "", ""], [1032.405, "SB_5", "Farming/foraging", "", ""], [1059.906, "SB_5", "Farming/foraging", "", ""], [1060.255, "SB_5", "Hidden", "", ""], [1096.508, "SB_5", "Hidden", "", ""], [1096.907, "SB_5", "Farming/foraging", "", ""], [1110.406, "SB_5", "Farming/foraging", "", ""], [1110.752, "SB_5", "Hidden", "", ""], [1118.252, "SB_5", "Hidden", "", ""], [1118.94, "SB_5", "Farming/foraging", "", ""], [1125.156, "SB_5", "Farming/foraging", "", ""], [1125.905, "SB_5", "Hidden", "", ""], [1149.448, "SB_5", "Hidden", "", ""], [1149.907, "SB_5", "Farming/foraging", "", ""], [1165.655, "SB_5", "Farming/foraging", "", ""], [1165.936, "SB_5", "Hidden", "", ""], [1172.672, "SB_5", "Hidden", "", ""], [1173.417, "SB_5", "Farming/foraging", "", ""], [1199.676, "SB_5", "Farming/foraging", "", ""]], "observation time interval": [300.0, 1200.0], "independent_variables": {"Atoll": "GCB", "Island": "Middle_brother", "Treatment": "Birds", "Surge": "High", "Territory": "1"}, "visualize_spectrogram": false, "visualize_waveform": false, "close_behaviors_between_videos": false, "media_info": {"length": {"D:/Chagos_2021/Data/Behaviour/Videos/GCB/South_Brother/Camera_5/SB_C5_1.MP4": 796.5, "D:/Chagos_2021/Data/Behaviour/Videos/GCB/South_Brother/Camera_5/SB_C5_2.MP4": 796.5}, "fps": {"D:/Chagos_2021/Data/Behaviour/Videos/GCB/South_Brother/Camera_5/SB_C5_1.MP4": 60.0, "D:/Chagos_2021/Data/Behaviour/Videos/GCB/South_Brother/Camera_5/SB_C5_2.MP4": 60.0}, "hasVideo": {"D:/Chagos_2021/Data/Behaviour/Videos/GCB/South_Brother/Camera_5/SB_C5_1.MP4": true, "D:/Chagos_2021/Data/Behaviour/Videos/GCB/South_Brother/Camera_5/SB_C5_2.MP4": true}, "hasAudio": {"D:/Chagos_2021/Data/Behaviour/Videos/GCB/South_Brother/Camera_5/SB_C5_1.MP4": true, "D:/Chagos_2021/Data/Behaviour/Videos/GCB/South_Brother/Camera_5/SB_C5_2.MP4": true}, "offset": {"1": 0.0}}}, "SB_6": {"file": {"1": ["D:/Chagos_2021/Data/Behaviour/Videos/GCB/South_Brother/Camera_6/SB_C6_1.MP4", "D:/Chagos_2021/Data/Behaviour/Videos/GCB/South_Brother/Camera_6/SB_C6_2.MP4"], "2": [], "3": [], "4": [], "5": [], "6": [], "7": [], "8": []}, "type": "MEDIA", "date": "2021-07-15T16:24:50", "description": "", "time offset": 0.0, "events": [[300.0, "SB_6", "Aggression", "Heterospecific|Tang", ""], [300.902, "SB_6", "Aggression", "Heterospecific|Tang", ""], [300.903, "SB_6", "Aggression", "Heterospecific|None", ""], [301.428, "SB_6", "Farming/foraging", "", ""], [303.904, "SB_6", "Farming/foraging", "", ""], [304.244, "SB_6", "Aggression", "Heterospecific|None", ""], [304.245, "SB_6", "Aggression", "Heterospecific|Tang", ""], [304.702, "SB_6", "Aggression", "Heterospecific|Tang", ""], [305.735, "SB_6", "Farming/foraging", "", ""], [312.675, "SB_6", "Farming/foraging", "", ""], [313.406, "SB_6", "Hidden", "", ""], [337.155, "SB_6", "Hidden", "", ""], [337.46, "SB_6", "Farming/foraging", "", ""], [347.672, "SB_6", "Farming/foraging", "", ""], [348.232, "SB_6", "Hidden", "", ""], [364.904, "SB_6", "Hidden", "", ""], [365.422, "SB_6", "Farming/foraging", "", ""], [390.67, "SB_6", "Farming/foraging", "", ""], [391.187, "SB_6", "Hidden", "", ""], [437.402, "SB_6", "Hidden", "", ""], [438.152, "SB_6", "Farming/foraging", "", ""], [475.652, "SB_6", "Farming/foraging", "", ""], [476.151, "SB_6", "Hidden", "", ""], [477.401, "SB_6", "Hidden", "", ""], [477.901, "SB_6", "Farming/foraging", "", ""], [488.152, "SB_6", "Farming/foraging", "", ""], [488.403, "SB_6", "Hidden", "", ""], [535.152, "SB_6", "Hidden", "", ""], [535.652, "SB_6", "Farming/foraging", "", ""], [560.403, "SB_6", "Farming/foraging", "", ""], [560.901, "SB_6", "Hidden", "", ""], [621.402, "SB_6", "Hidden", "", ""], [621.902, "SB_6", "Farming/foraging", "", ""], [669.154, "SB_6", "Farming/foraging", "", ""], [669.154, "SB_6", "Hidden", "", ""], [686.652, "SB_6", "Hidden", "", ""], [687.653, "SB_6", "Aggression", "Heterospecific|Tang", ""], [688.902, "SB_6", "Aggression", "Heterospecific|Tang", ""], [689.902, "SB_6", "Farming/foraging", "", ""], [697.152, "SB_6", "Farming/foraging", "", ""], [697.652, "SB_6", "Hidden", "", ""], [703.402, "SB_6", "Hidden", "", ""], [703.902, "SB_6", "Farming/foraging", "", ""], [746.402, "SB_6", "Farming/foraging", "", ""], [746.652, "SB_6", "Hidden", "", ""], [747.903, "SB_6", "Hidden", "", ""], [748.153, "SB_6", "Farming/foraging", "", ""], [752.653, "SB_6", "Farming/foraging", "", ""], [753.402, "SB_6", "Aggression", "Heterospecific|Tang", ""], [754.404, "SB_6", "Aggression", "Heterospecific|Tang", ""], [755.404, "SB_6", "Farming/foraging", "", ""], [798.401, "SB_6", "Farming/foraging", "", ""], [798.901, "SB_6", "Aggression", "Heterospecific|Parrotfish", ""], [799.651, "SB_6", "Aggression", "Heterospecific|Parrotfish", ""], [800.402, "SB_6", "Farming/foraging", "", ""], [803.402, "SB_6", "Farming/foraging", "", ""], [803.9, "SB_6", "Hidden", "", ""], [807.401, "SB_6", "Hidden", "", ""], [807.901, "SB_6", "Farming/foraging", "", ""], [831.902, "SB_6", "Farming/foraging", "", ""], [833.151, "SB_6", "Hidden", "", ""], [844.402, "SB_6", "Hidden", "", ""], [844.9, "SB_6", "Farming/foraging", "", ""], [855.402, "SB_6", "Farming/foraging", "", ""], [855.903, "SB_6", "Hidden", "", ""], [875.903, "SB_6", "Hidden", "", ""], [876.652, "SB_6", "Farming/foraging", "", ""], [900.405, "SB_6", "Farming/foraging", "", ""], [921.924, "SB_6", "Hidden", "", ""], [941.402, "SB_6", "Hidden", "", ""], [941.902, "SB_6", "Farming/foraging", "", ""], [946.402, "SB_6", "Farming/foraging", "", ""], [946.903, "SB_6", "Aggression", "Heterospecific|Tang", ""], [947.402, "SB_6", "Aggression", "Heterospecific|Tang", ""], [948.403, "SB_6", "Farming/foraging", "", ""], [981.401, "SB_6", "Farming/foraging", "", ""], [981.903, "SB_6", "Hidden", "", ""], [998.903, "SB_6", "Hidden", "", ""], [999.402, "SB_6", "Farming/foraging", "", ""], [1022.902, "SB_6", "Farming/foraging", "", ""], [1023.652, "SB_6", "Hidden", "", ""], [1031.903, "SB_6", "Hidden", "", ""], [1032.402, "SB_6", "Farming/foraging", "", ""], [1053.152, "SB_6", "Farming/foraging", "", ""], [1053.402, "SB_6", "Hidden", "", ""], [1065.405, "SB_6", "Hidden", "", ""], [1066.155, "SB_6", "Farming/foraging", "", ""], [1099.904, "SB_6", "Farming/foraging", "", ""], [1100.184, "SB_6", "Hidden", "", ""], [1117.154, "SB_6", "Hidden", "", ""], [1117.677, "SB_6", "Farming/foraging", "", ""], [1125.741, "SB_6", "Farming/foraging", "", ""], [1126.754, "SB_6", "Hidden", "", ""], [1128.756, "SB_6", "Hidden", "", ""], [1129.155, "SB_6", "Farming/foraging", "", ""], [1138.931, "SB_6", "Farming/foraging", "", ""], [1138.931, "SB_6", "Hidden", "", ""], [1148.196, "SB_6", "Hidden", "", ""], [1148.673, "SB_6", "Farming/foraging", "", ""], [1167.173, "SB_6", "Farming/foraging", "", ""], [1167.68, "SB_6", "Hidden", "", ""], [1177.672, "SB_6", "Hidden", "", ""], [1178.172, "SB_6", "Farming/foraging", "", ""], [1185.405, "SB_6", "Farming/foraging", "", ""], [1185.683, "SB_6", "Hidden", "", ""], [1198.902, "SB_6", "Hidden", "", ""]], "observation time interval": [300.0, 1200.0], "independent_variables": {"Atoll": "GCB", "Island": "Middle_brother", "Treatment": "Birds", "Surge": "High", "Territory": "1"}, "visualize_spectrogram": false, "visualize_waveform": false, "close_behaviors_between_videos": false, "media_info": {"length": {"D:/Chagos_2021/Data/Behaviour/Videos/GCB/South_Brother/Camera_6/SB_C6_1.MP4": 1060.5, "D:/Chagos_2021/Data/Behaviour/Videos/GCB/South_Brother/Camera_6/SB_C6_2.MP4": 644.03}, "fps": {"D:/Chagos_2021/Data/Behaviour/Videos/GCB/South_Brother/Camera_6/SB_C6_1.MP4": 30.0, "D:/Chagos_2021/Data/Behaviour/Videos/GCB/South_Brother/Camera_6/SB_C6_2.MP4": 30.0}, "hasVideo": {"D:/Chagos_2021/Data/Behaviour/Videos/GCB/South_Brother/Camera_6/SB_C6_1.MP4": true, "D:/Chagos_2021/Data/Behaviour/Videos/GCB/South_Brother/Camera_6/SB_C6_2.MP4": true}, "hasAudio": {"D:/Chagos_2021/Data/Behaviour/Videos/GCB/South_Brother/Camera_6/SB_C6_1.MP4": true, "D:/Chagos_2021/Data/Behaviour/Videos/GCB/South_Brother/Camera_6/SB_C6_2.MP4": true}, "offset": {"1": 0.0}}}, "E_1": {"file": {"1": ["D:/Chagos_2021/Data/Behaviour/Videos/GCB/Eagle/Camera_1/Eagle_C1_1.MP4", "D:/Chagos_2021/Data/Behaviour/Videos/GCB/Eagle/Camera_1/Eagle_C1_2.MP4"], "2": [], "3": [], "4": [], "5": [], "6": [], "7": [], "8": []}, "type": "MEDIA", "date": "2021-07-15T17:25:36", "description": "", "time offset": 0.0, "events": [[300.0, "E_1", "Hidden", "", ""], [312.403, "E_1", "Hidden", "", ""], [312.653, "E_1", "Farming/foraging", "", ""], [354.403, "E_1", "Farming/foraging", "", ""], [355.151, "E_1", "Aggression", "Unknown|Unknown", ""], [355.653, "E_1", "Aggression", "Unknown|Unknown", ""], [356.903, "E_1", "Hidden", "", ""], [359.152, "E_1", "Hidden", "", ""], [359.654, "E_1", "Farming/foraging", "", ""], [393.652, "E_1", "Farming/foraging", "", ""], [394.154, "E_1", "Hidden", "", ""], [397.155, "E_1", "Hidden", "", ""], [397.652, "E_1", "Farming/foraging", "", ""], [413.403, "E_1", "Farming/foraging", "", ""], [413.904, "E_1", "Hidden", "", ""], [426.152, "E_1", "Hidden", "", ""], [426.653, "E_1", "Farming/foraging", "", ""], [442.403, "E_1", "Farming/foraging", "", ""], [442.903, "E_1", "Aggression", "Heterospecific|Wrasse", ""], [443.424, "E_1", "Aggression", "Heterospecific|Wrasse", ""], [444.543, "E_1", "Hidden", "", ""], [451.928, "E_1", "Hidden", "", ""], [452.404, "E_1", "Farming/foraging", "", ""], [456.155, "E_1", "Farming/foraging", "", ""], [456.444, "E_1", "Hidden", "", ""], [464.19, "E_1", "Farming/foraging", "", ""], [464.19, "E_1", "Hidden", "", ""], [496.495, "E_1", "Farming/foraging", "", ""], [497.222, "E_1", "Hidden", "", ""], [499.235, "E_1", "Hidden", "", ""], [499.653, "E_1", "Farming/foraging", "", ""], [531.513, "E_1", "Farming/foraging", "", ""], [532.261, "E_1", "Hidden", "", ""], [533.169, "E_1", "Hidden", "", ""], [533.457, "E_1", "Farming/foraging", "", ""], [555.904, "E_1", "Farming/foraging", "", ""], [556.679, "E_1", "Hidden", "", ""], [560.154, "E_1", "Hidden", "", ""], [560.559, "E_1", "Farming/foraging", "", ""], [564.905, "E_1", "Farming/foraging", "", ""], [565.423, "E_1", "Hidden", "", ""], [573.435, "E_1", "Hidden", "", ""], [573.937, "E_1", "Farming/foraging", "", ""], [606.736, "E_1", "Farming/foraging", "", ""], [607.155, "E_1", "Hidden", "", ""], [617.154, "E_1", "Hidden", "", ""], [617.904, "E_1", "Farming/foraging", "", ""], [656.155, "E_1", "Farming/foraging", "", ""], [656.695, "E_1", "Hidden", "", ""], [657.906, "E_1", "Hidden", "", ""], [658.688, "E_1", "Farming/foraging", "", ""], [675.666, "E_1", "Farming/foraging", "", ""], [676.254, "E_1", "Hidden", "", ""], [687.906, "E_1", "Hidden", "", ""], [688.176, "E_1", "Farming/foraging", "", ""], [713.656, "E_1", "Farming/foraging", "", ""], [713.902, "E_1", "Aggression", "Heterospecific|Tang", ""], [716.152, "E_1", "Aggression", "Heterospecific|Tang", ""], [717.152, "E_1", "Hidden", "", ""], [722.402, "E_1", "Hidden", "", ""], [723.153, "E_1", "Farming/foraging", "", ""], [745.903, "E_1", "Farming/foraging", "", ""], [746.402, "E_1", "Hidden", "", ""], [753.904, "E_1", "Hidden", "", ""], [754.401, "E_1", "Farming/foraging", "", ""], [782.901, "E_1", "Farming/foraging", "", ""], [782.901, "E_1", "Hidden", "", ""], [789.903, "E_1", "Hidden", "", ""], [790.404, "E_1", "Farming/foraging", "", ""], [804.401, "E_1", "Farming/foraging", "", ""], [804.903, "E_1", "Hidden", "", ""], [812.404, "E_1", "Hidden", "", ""], [813.155, "E_1", "Farming/foraging", "", ""], [826.902, "E_1", "Farming/foraging", "", ""], [827.652, "E_1", "Hidden", "", ""], [839.903, "E_1", "Hidden", "", ""], [840.653, "E_1", "Farming/foraging", "", ""], [852.652, "E_1", "Farming/foraging", "", ""], [853.15, "E_1", "Hidden", "", ""], [875.653, "E_1", "Hidden", "", ""], [876.151, "E_1", "Farming/foraging", "", ""], [933.152, "E_1", "Farming/foraging", "", ""], [933.65, "E_1", "Hidden", "", ""], [938.406, "E_1", "Hidden", "", ""], [938.902, "E_1", "Farming/foraging", "", ""], [944.403, "E_1", "Farming/foraging", "", ""], [945.151, "E_1", "Hidden", "", ""], [949.402, "E_1", "Hidden", "", ""], [950.151, "E_1", "Farming/foraging", "", ""], [957.652, "E_1", "Farming/foraging", "", ""], [958.152, "E_1", "Hidden", "", ""], [961.402, "E_1", "Hidden", "", ""], [961.902, "E_1", "Farming/foraging", "", ""], [1006.652, "E_1", "Farming/foraging", "", ""], [1007.402, "E_1", "Hidden", "", ""], [1009.152, "E_1", "Hidden", "", ""], [1009.651, "E_1", "Farming/foraging", "", ""], [1033.901, "E_1", "Farming/foraging", "", ""], [1034.151, "E_1", "Hidden", "", ""], [1035.153, "E_1", "Hidden", "", ""], [1035.902, "E_1", "Farming/foraging", "", ""], [1061.959, "E_1", "Farming/foraging", "", ""], [1062.414, "E_1", "Hidden", "", ""], [1075.913, "E_1", "Hidden", "", ""], [1076.442, "E_1", "Farming/foraging", "", ""], [1098.016, "E_1", "Farming/foraging", "", ""], [1098.414, "E_1", "Hidden", "", ""], [1099.953, "E_1", "Hidden", "", ""], [1100.946, "E_1", "Farming/foraging", "", ""], [1112.694, "E_1", "Farming/foraging", "", ""], [1113.166, "E_1", "Hidden", "", ""], [1116.697, "E_1", "Hidden", "", ""], [1117.166, "E_1", "Farming/foraging", "", ""], [1128.167, "E_1", "Farming/foraging", "", ""], [1128.693, "E_1", "Hidden", "", ""], [1145.164, "E_1", "Farming/foraging", "", ""], [1145.164, "E_1", "Hidden", "", ""], [1169.709, "E_1", "Farming/foraging", "", ""], [1170.165, "E_1", "Hidden", "", ""], [1173.667, "E_1", "Hidden", "", ""], [1174.193, "E_1", "Farming/foraging", "", ""], [1193.163, "E_1", "Farming/foraging", "", ""], [1193.71, "E_1", "Hidden", "", ""], [1197.689, "E_1", "Hidden", "", ""], [1198.166, "E_1", "Farming/foraging", "", ""], [1199.165, "E_1", "Farming/foraging", "", ""]], "observation time interval": [300.0, 1200.0], "independent_variables": {"Atoll": "GCB", "Island": "\nEagle", "Treatment": "Birds", "Surge": "High", "Territory": "1"}, "visualize_spectrogram": false, "visualize_waveform": false, "close_behaviors_between_videos": false, "media_info": {"length": {"D:/Chagos_2021/Data/Behaviour/Videos/GCB/Eagle/Camera_1/Eagle_C1_1.MP4": 1061.01, "D:/Chagos_2021/Data/Behaviour/Videos/GCB/Eagle/Camera_1/Eagle_C1_2.MP4": 559.98}, "fps": {"D:/Chagos_2021/Data/Behaviour/Videos/GCB/Eagle/Camera_1/Eagle_C1_1.MP4": 30.0, "D:/Chagos_2021/Data/Behaviour/Videos/GCB/Eagle/Camera_1/Eagle_C1_2.MP4": 30.0}, "hasVideo": {"D:/Chagos_2021/Data/Behaviour/Videos/GCB/Eagle/Camera_1/Eagle_C1_1.MP4": true, "D:/Chagos_2021/Data/Behaviour/Videos/GCB/Eagle/Camera_1/Eagle_C1_2.MP4": true}, "hasAudio": {"D:/Chagos_2021/Data/Behaviour/Videos/GCB/Eagle/Camera_1/Eagle_C1_1.MP4": true, "D:/Chagos_2021/Data/Behaviour/Videos/GCB/Eagle/Camera_1/Eagle_C1_2.MP4": true}, "offset": {"1": 0.0}}}, "E_2": {"file": {"1": ["D:/Chagos_2021/Data/Behaviour/Videos/GCB/Eagle/Camera_2/Eagle_C2_1.MP4", "D:/Chagos_2021/Data/Behaviour/Videos/GCB/Eagle/Camera_2/Eagle_C2_2.MP4"], "2": [], "3": [], "4": [], "5": [], "6": [], "7": [], "8": []}, "type": "MEDIA", "date": "2021-07-15T17:46:23", "description": "", "time offset": 0.0, "events": [[300.0, "E_2", "Hidden", "", ""], [303.652, "E_2", "Hidden", "", ""], [303.902, "E_2", "Farming/foraging", "", ""], [332.903, "E_2", "Farming/foraging", "", ""], [332.903, "E_2", "Hidden", "", ""], [339.153, "E_2", "Hidden", "", ""], [339.403, "E_2", "Farming/foraging", "", ""], [452.865, "E_2", "Farming/foraging", "", ""], [454.403, "E_2", "Aggression", "Heterospecific|Wrasse", ""], [455.403, "E_2", "Aggression", "Heterospecific|Wrasse", ""], [455.905, "E_2", "Farming/foraging", "", ""], [463.426, "E_2", "Farming/foraging", "", ""], [464.188, "E_2", "Aggression", "Heterospecific|Tang", ""], [464.931, "E_2", "Aggression", "Heterospecific|Tang", ""], [466.155, "E_2", "Farming/foraging", "", ""], [538.405, "E_2", "Farming/foraging", "", ""], [538.757, "E_2", "Hidden", "", ""], [542.905, "E_2", "Hidden", "", ""], [543.252, "E_2", "Farming/foraging", "", ""], [554.154, "E_2", "Farming/foraging", "", ""], [554.506, "E_2", "Hidden", "", ""], [562.006, "E_2", "Hidden", "", ""], [562.408, "E_2", "Farming/foraging", "", ""], [578.908, "E_2", "Farming/foraging", "", ""], [579.656, "E_2", "Aggression", "Heterospecific|Wrasse", ""], [580.407, "E_2", "Aggression", "Heterospecific|Wrasse", ""], [581.155, "E_2", "Farming/foraging", "", ""], [588.686, "E_2", "Farming/foraging", "", ""], [589.157, "E_2", "Hidden", "", ""], [593.654, "E_2", "Hidden", "", ""], [593.913, "E_2", "Farming/foraging", "", ""], [605.17, "E_2", "Farming/foraging", "", ""], [605.17, "E_2", "Hidden", "", ""], [606.677, "E_2", "Farming/foraging", "", ""], [606.677, "E_2", "Hidden", "", ""], [644.996, "E_2", "Farming/foraging", "", ""], [645.406, "E_2", "Aggression", "Heterospecific|Wrasse", ""], [646.435, "E_2", "Aggression", "Heterospecific|Wrasse", ""], [647.935, "E_2", "Farming/foraging", "", ""], [663.352, "E_2", "Farming/foraging", "", ""], [664.405, "E_2", "Aggression", "Heterospecific|Tang", ""], [665.405, "E_2", "Aggression", "Heterospecific|Tang", ""], [666.546, "E_2", "Farming/foraging", "", ""], [726.655, "E_2", "Farming/foraging", "", ""], [727.403, "E_2", "Aggression", "Heterospecific|Wrasse", ""], [727.903, "E_2", "Aggression", "Heterospecific|Wrasse", ""], [728.904, "E_2", "Farming/foraging", "", ""], [780.403, "E_2", "Farming/foraging", "", ""], [780.653, "E_2", "Hidden", "", ""], [781.652, "E_2", "Hidden", "", ""], [782.153, "E_2", "Farming/foraging", "", ""], [793.903, "E_2", "Farming/foraging", "", ""], [794.154, "E_2", "Hidden", "", ""], [796.104, "E_2", "Hidden", "", ""], [796.5, "E_2", "Farming/foraging", "", ""], [880.406, "E_2", "Farming/foraging", "", ""], [880.725, "E_2", "Hidden", "", ""], [883.2, "E_2", "Hidden", "", ""], [883.699, "E_2", "Farming/foraging", "", ""], [889.158, "E_2", "Farming/foraging", "", ""], [889.441, "E_2", "Hidden", "", ""], [893.176, "E_2", "Hidden", "", ""], [893.945, "E_2", "Farming/foraging", "", ""], [1045.402, "E_2", "Farming/foraging", "", ""], [1045.653, "E_2", "Hidden", "", ""], [1049.155, "E_2", "Hidden", "", ""], [1049.904, "E_2", "Farming/foraging", "", ""], [1109.653, "E_2", "Farming/foraging", "", ""], [1110.405, "E_2", "Hidden", "", ""], [1114.152, "E_2", "Hidden", "", ""], [1114.903, "E_2", "Farming/foraging", "", ""], [1199.201, "E_2", "Farming/foraging", "", ""]], "observation time interval": [300.0, 1200.0], "independent_variables": {"Atoll": "GCB", "Island": "\nEagle", "Treatment": " Rats", "Surge": "High", "Territory": "2"}, "visualize_spectrogram": false, "visualize_waveform": false, "close_behaviors_between_videos": false, "media_info": {"length": {"D:/Chagos_2021/Data/Behaviour/Videos/GCB/Eagle/Camera_2/Eagle_C2_1.MP4": 796.5, "D:/Chagos_2021/Data/Behaviour/Videos/GCB/Eagle/Camera_2/Eagle_C2_2.MP4": 663.1}, "fps": {"D:/Chagos_2021/Data/Behaviour/Videos/GCB/Eagle/Camera_2/Eagle_C2_1.MP4": 60.0, "D:/Chagos_2021/Data/Behaviour/Videos/GCB/Eagle/Camera_2/Eagle_C2_2.MP4": 60.0}, "hasVideo": {"D:/Chagos_2021/Data/Behaviour/Videos/GCB/Eagle/Camera_2/Eagle_C2_1.MP4": true, "D:/Chagos_2021/Data/Behaviour/Videos/GCB/Eagle/Camera_2/Eagle_C2_2.MP4": true}, "hasAudio": {"D:/Chagos_2021/Data/Behaviour/Videos/GCB/Eagle/Camera_2/Eagle_C2_1.MP4": true, "D:/Chagos_2021/Data/Behaviour/Videos/GCB/Eagle/Camera_2/Eagle_C2_2.MP4": true}, "offset": {"1": 0.0}}}, "E_3": {"file": {"1": ["D:/Chagos_2021/Data/Behaviour/Videos/GCB/Eagle/Camera_3/Eagle_C3_1.MP4", "D:/Chagos_2021/Data/Behaviour/Videos/GCB/Eagle/Camera_3/Eagle_C3_2.MP4", "D:/Chagos_2021/Data/Behaviour/Videos/GCB/Eagle/Camera_3/Eagle_C3_1.MP4", "D:/Chagos_2021/Data/Behaviour/Videos/GCB/Eagle/Camera_3/Eagle_C3_2.MP4"], "2": [], "3": [], "4": [], "5": [], "6": [], "7": [], "8": []}, "type": "MEDIA", "date": "2021-07-16T15:19:41", "description": "", "time offset": 0.0, "events": [[600.0, "E_3", "Hidden", "", ""], [605.904, "E_3", "Hidden", "", ""], [606.403, "E_3", "Farming/foraging", "", ""], [731.902, "E_3", "Farming/foraging", "", ""], [732.402, "E_3", "Hidden", "", ""], [733.402, "E_3", "Hidden", "", ""], [734.152, "E_3", "Farming/foraging", "", ""], [769.994, "E_3", "Farming/foraging", "", ""], [770.45, "E_3", "Hidden", "", ""], [778.5, "E_3", "Hidden", "", ""], [779.157, "E_3", "Farming/foraging", "", ""], [782.495, "E_3", "Farming/foraging", "", ""], [783.155, "E_3", "Aggression", "Heterospecific|Wrasse", ""], [784.503, "E_3", "Aggression", "Heterospecific|Wrasse", ""], [785.156, "E_3", "Hidden", "", ""], [873.874, "E_3", "Hidden", "", ""], [874.374, "E_3", "Aggression", "Heterospecific|Wrasse", ""], [875.375, "E_3", "Aggression", "Heterospecific|Wrasse", ""], [875.627, "E_3", "Hidden", "", ""], [904.241, "E_3", "Hidden", "", ""], [904.626, "E_3", "Farming/foraging", "", ""], [925.875, "E_3", "Farming/foraging", "", ""], [926.477, "E_3", "Hidden", "", ""], [946.376, "E_3", "Hidden", "", ""], [946.973, "E_3", "Farming/foraging", "", ""], [971.876, "E_3", "Farming/foraging", "", ""], [972.483, "E_3", "Hidden", "", ""], [1043.877, "E_3", "Hidden", "", ""], [1044.217, "E_3", "Farming/foraging", "", ""], [1119.013, "E_3", "Farming/foraging", "", ""], [1119.415, "E_3", "Hidden", "", ""], [1132.416, "E_3", "Hidden", "", ""], [1133.02, "E_3", "Farming/foraging", "", ""], [1137.014, "E_3", "Farming/foraging", "", ""], [1137.414, "E_3", "Hidden", "", ""], [1145.023, "E_3", "Hidden", "", ""], [1145.413, "E_3", "Farming/foraging", "", ""], [1162.665, "E_3", "Farming/foraging", "", ""], [1163.416, "E_3", "Hidden", "", ""], [1164.414, "E_3", "Hidden", "", ""], [1164.665, "E_3", "Farming/foraging", "", ""], [1184.76, "E_3", "Farming/foraging", "", ""], [1185.166, "E_3", "Hidden", "", ""], [1196.765, "E_3", "Hidden", "", ""], [1197.165, "E_3", "Farming/foraging", "", ""], [1297.914, "E_3", "Farming/foraging", "", ""], [1298.916, "E_3", "Hidden", "", ""], [1302.518, "E_3", "Hidden", "", ""], [1302.916, "E_3", "Farming/foraging", "", ""], [1326.916, "E_3", "Farming/foraging", "", ""], [1326.916, "E_3", "Hidden", "", ""], [1335.515, "E_3", "Hidden", "", ""], [1335.917, "E_3", "Farming/foraging", "", ""], [1348.024, "E_3", "Farming/foraging", "", ""], [1348.415, "E_3", "Hidden", "", ""], [1357.018, "E_3", "Hidden", "", ""], [1357.416, "E_3", "Farming/foraging", "", ""], [1389.915, "E_3", "Farming/foraging", "", ""], [1390.165, "E_3", "Aggression", "Heterospecific|Wrasse", ""], [1391.916, "E_3", "Aggression", "Heterospecific|Wrasse", ""], [1392.518, "E_3", "Farming/foraging", "", ""], [1434.271, "E_3", "Farming/foraging", "", ""], [1434.665, "E_3", "Hidden", "", ""], [1499.51, "E_3", "Hidden", "", ""]], "observation time interval": [600.0, 1500.0], "independent_variables": {"Atoll": "GCB", "Island": "\nEagle", "Treatment": " Rats", "Surge": "High", "Territory": "3"}, "visualize_spectrogram": false, "visualize_waveform": false, "close_behaviors_between_videos": false, "media_info": {"length": {"D:/Chagos_2021/Data/Behaviour/Videos/GCB/Eagle/Camera_3/Eagle_C3_1.MP4": 1061.01, "D:/Chagos_2021/Data/Behaviour/Videos/GCB/Eagle/Camera_3/Eagle_C3_2.MP4": 872.47}, "fps": {"D:/Chagos_2021/Data/Behaviour/Videos/GCB/Eagle/Camera_3/Eagle_C3_1.MP4": 30.0, "D:/Chagos_2021/Data/Behaviour/Videos/GCB/Eagle/Camera_3/Eagle_C3_2.MP4": 30.0}, "hasVideo": {"D:/Chagos_2021/Data/Behaviour/Videos/GCB/Eagle/Camera_3/Eagle_C3_1.MP4": true, "D:/Chagos_2021/Data/Behaviour/Videos/GCB/Eagle/Camera_3/Eagle_C3_2.MP4": true}, "hasAudio": {"D:/Chagos_2021/Data/Behaviour/Videos/GCB/Eagle/Camera_3/Eagle_C3_1.MP4": true, "D:/Chagos_2021/Data/Behaviour/Videos/GCB/Eagle/Camera_3/Eagle_C3_2.MP4": true}, "offset": {"1": 0.0}}}, "E_4": {"file": {"1": ["D:/Chagos_2021/Data/Behaviour/Videos/GCB/Eagle/Camera_4/Eagle_C4_1.MP4", "D:/Chagos_2021/Data/Behaviour/Videos/GCB/Eagle/Camera_4/Eagle_C4_2.MP4"], "2": [], "3": [], "4": [], "5": [], "6": [], "7": [], "8": []}, "type": "MEDIA", "date": "2021-07-16T16:02:45", "description": "", "time offset": 0.0, "events": [[300.0, "E_4", "Hidden", "", ""], [333.403, "E_4", "Hidden", "", ""], [333.902, "E_4", "Farming/foraging", "", ""], [350.901, "E_4", "Farming/foraging", "", ""], [351.153, "E_4", "Hidden", "", ""], [355.402, "E_4", "Hidden", "", ""], [355.654, "E_4", "Farming/foraging", "", ""], [367.15, "E_4", "Farming/foraging", "", ""], [367.15, "E_4", "Hidden", "", ""], [379.65, "E_4", "Hidden", "", ""], [379.902, "E_4", "Farming/foraging", "", ""], [386.401, "E_4", "Farming/foraging", "", ""], [387.65, "E_4", "Hidden", "", ""], [387.903, "E_4", "Hidden", "", ""], [388.401, "E_4", "Farming/foraging", "", ""], [436.153, "E_4", "Farming/foraging", "", ""], [436.651, "E_4", "Hidden", "", ""], [459.899, "E_4", "Hidden", "", ""], [460.401, "E_4", "Farming/foraging", "", ""], [480.901, "E_4", "Farming/foraging", "", ""], [481.4, "E_4", "Hidden", "", ""], [487.4, "E_4", "Hidden", "", ""], [487.901, "E_4", "Farming/foraging", "", ""], [533.402, "E_4", "Farming/foraging", "", ""], [534.15, "E_4", "Hidden", "", ""], [580.409, "E_4", "Farming/foraging", "", ""], [580.409, "E_4", "Hidden", "", ""], [590.152, "E_4", "Farming/foraging", "", ""], [590.152, "E_4", "Hidden", "", ""], [602.153, "E_4", "Hidden", "", ""], [602.651, "E_4", "Farming/foraging", "", ""], [711.651, "E_4", "Farming/foraging", "", ""], [712.15, "E_4", "Hidden", "", ""], [726.903, "E_4", "Hidden", "", ""], [727.401, "E_4", "Farming/foraging", "", ""], [739.651, "E_4", "Farming/foraging", "", ""], [740.151, "E_4", "Aggression", "Heterospecific|Wrasse", ""], [742.151, "E_4", "Aggression", "Heterospecific|Wrasse", ""], [743.65, "E_4", "Farming/foraging", "", ""], [751.151, "E_4", "Farming/foraging", "", ""], [751.65, "E_4", "Hidden", "", ""], [752.401, "E_4", "Hidden", "", ""], [753.152, "E_4", "Farming/foraging", "", ""], [757.651, "E_4", "Farming/foraging", "", ""], [758.402, "E_4", "Hidden", "", ""], [774.902, "E_4", "Hidden", "", ""], [775.403, "E_4", "Farming/foraging", "", ""], [789.121, "E_4", "Farming/foraging", "", ""], [789.403, "E_4", "Aggression", "Heterospecific|Damselfish", ""], [791.403, "E_4", "Aggression", "Heterospecific|Damselfish", ""], [791.654, "E_4", "Farming/foraging", "", ""], [826.654, "E_4", "Farming/foraging", "", ""], [826.932, "E_4", "Hidden", "", ""], [838.218, "E_4", "Hidden", "", ""], [838.746, "E_4", "Farming/foraging", "", ""], [844.948, "E_4", "Farming/foraging", "", ""], [845.569, "E_4", "Hidden", "", ""], [849.704, "E_4", "Hidden", "", ""], [850.265, "E_4", "Farming/foraging", "", ""], [885.905, "E_4", "Farming/foraging", "", ""], [886.287, "E_4", "Hidden", "", ""], [922.657, "E_4", "Hidden", "", ""], [923.156, "E_4", "Farming/foraging", "", ""], [953.443, "E_4", "Farming/foraging", "", ""], [953.963, "E_4", "Hidden", "", ""], [954.697, "E_4", "Hidden", "", ""], [955.296, "E_4", "Farming/foraging", "", ""], [968.658, "E_4", "Farming/foraging", "", ""], [969.182, "E_4", "Hidden", "", ""], [980.655, "E_4", "Hidden", "", ""], [981.181, "E_4", "Farming/foraging", "", ""], [1006.903, "E_4", "Farming/foraging", "", ""], [1007.442, "E_4", "Hidden", "", ""], [1009.69, "E_4", "Hidden", "", ""], [1010.301, "E_4", "Farming/foraging", "", ""], [1044.679, "E_4", "Farming/foraging", "", ""], [1045.155, "E_4", "Hidden", "", ""], [1055.155, "E_4", "Hidden", "", ""], [1055.673, "E_4", "Farming/foraging", "", ""], [1063.456, "E_4", "Farming/foraging", "", ""], [1063.917, "E_4", "Hidden", "", ""], [1070.21, "E_4", "Hidden", "", ""], [1070.665, "E_4", "Farming/foraging", "", ""], [1083.914, "E_4", "Farming/foraging", "", ""], [1084.192, "E_4", "Hidden", "", ""], [1085.914, "E_4", "Hidden", "", ""], [1086.179, "E_4", "Farming/foraging", "", ""], [1111.668, "E_4", "Farming/foraging", "", ""], [1112.195, "E_4", "Hidden", "", ""], [1138.165, "E_4", "Farming/foraging", "", ""], [1138.165, "E_4", "Hidden", "", ""], [1152.692, "E_4", "Farming/foraging", "", ""], [1153.166, "E_4", "Hidden", "", ""], [1168.692, "E_4", "Hidden", "", ""], [1169.167, "E_4", "Farming/foraging", "", ""], [1181.685, "E_4", "Farming/foraging", "", ""], [1182.166, "E_4", "Hidden", "", ""], [1199.166, "E_4", "Hidden", "", ""]], "observation time interval": [300.0, 1200.0], "independent_variables": {"Atoll": "GCB", "Island": "\nEagle", "Treatment": " Rats", "Surge": "High", "Territory": "4"}, "visualize_spectrogram": false, "visualize_waveform": false, "close_behaviors_between_videos": false, "media_info": {"length": {"D:/Chagos_2021/Data/Behaviour/Videos/GCB/Eagle/Camera_4/Eagle_C4_1.MP4": 1061.01, "D:/Chagos_2021/Data/Behaviour/Videos/GCB/Eagle/Camera_4/Eagle_C4_2.MP4": 1060.5}, "fps": {"D:/Chagos_2021/Data/Behaviour/Videos/GCB/Eagle/Camera_4/Eagle_C4_1.MP4": 30.0, "D:/Chagos_2021/Data/Behaviour/Videos/GCB/Eagle/Camera_4/Eagle_C4_2.MP4": 30.0}, "hasVideo": {"D:/Chagos_2021/Data/Behaviour/Videos/GCB/Eagle/Camera_4/Eagle_C4_1.MP4": true, "D:/Chagos_2021/Data/Behaviour/Videos/GCB/Eagle/Camera_4/Eagle_C4_2.MP4": true}, "hasAudio": {"D:/Chagos_2021/Data/Behaviour/Videos/GCB/Eagle/Camera_4/Eagle_C4_1.MP4": true, "D:/Chagos_2021/Data/Behaviour/Videos/GCB/Eagle/Camera_4/Eagle_C4_2.MP4": true}, "offset": {"1": 0.0}}}, "E_5": {"file": {"1": ["D:/Chagos_2021/Data/Behaviour/Videos/GCB/Eagle/Camera_5/Eagle_C5_1.MP4", "D:/Chagos_2021/Data/Behaviour/Videos/GCB/Eagle/Camera_5/Eagle_C5_2.MP4"], "2": [], "3": [], "4": [], "5": [], "6": [], "7": [], "8": []}, "type": "MEDIA", "date": "2021-07-16T16:50:49", "description": "", "time offset": 0.0, "events": [[300.0, "E_5", "Farming/foraging", "", ""], [309.943, "E_5", "Farming/foraging", "", ""], [310.698, "E_5", "Hidden", "", ""], [311.921, "E_5", "Hidden", "", ""], [312.2, "E_5", "Farming/foraging", "", ""], [316.706, "E_5", "Farming/foraging", "", ""], [317.449, "E_5", "Hidden", "", ""], [327.203, "E_5", "Hidden", "", ""], [327.672, "E_5", "Farming/foraging", "", ""], [372.2, "E_5", "Farming/foraging", "", ""], [372.951, "E_5", "Hidden", "", ""], [377.446, "E_5", "Hidden", "", ""], [377.923, "E_5", "Farming/foraging", "", ""], [417.454, "E_5", "Farming/foraging", "", ""], [418.204, "E_5", "Hidden", "", ""], [419.706, "E_5", "Hidden", "", ""], [420.173, "E_5", "Farming/foraging", "", ""], [449.696, "E_5", "Farming/foraging", "", ""], [450.458, "E_5", "Hidden", "", ""], [509.662, "E_5", "Hidden", "", ""], [510.163, "E_5", "Farming/foraging", "", ""], [533.914, "E_5", "Farming/foraging", "", ""], [534.665, "E_5", "Hidden", "", ""], [556.665, "E_5", "Hidden", "", ""], [557.164, "E_5", "Farming/foraging", "", ""], [577.914, "E_5", "Farming/foraging", "", ""], [578.663, "E_5", "Hidden", "", ""], [583.914, "E_5", "Hidden", "", ""], [584.413, "E_5", "Farming/foraging", "", ""], [623.913, "E_5", "Farming/foraging", "", ""], [624.413, "E_5", "Hidden", "", ""], [625.914, "E_5", "Hidden", "", ""], [626.165, "E_5", "Farming/foraging", "", ""], [668.165, "E_5", "Farming/foraging", "", ""], [668.664, "E_5", "Hidden", "", ""], [670.164, "E_5", "Hidden", "", ""], [670.664, "E_5", "Farming/foraging", "", ""], [684.915, "E_5", "Farming/foraging", "", ""], [685.664, "E_5", "Hidden", "", ""], [687.414, "E_5", "Hidden", "", ""], [687.914, "E_5", "Farming/foraging", "", ""], [700.415, "E_5", "Farming/foraging", "", ""], [701.164, "E_5", "Hidden", "", ""], [724.525, "E_5", "Hidden", "", ""], [724.924, "E_5", "Farming/foraging", "", ""], [784.526, "E_5", "Farming/foraging", "", ""], [784.921, "E_5", "Hidden", "", ""], [786.017, "E_5", "Hidden", "", ""], [786.774, "E_5", "Farming/foraging", "", ""], [827.676, "E_5", "Farming/foraging", "", ""], [828.426, "E_5", "Hidden", "", ""], [849.024, "E_5", "Hidden", "", ""], [849.427, "E_5", "Farming/foraging", "", ""], [890.675, "E_5", "Farming/foraging", "", ""], [891.032, "E_5", "Hidden", "", ""], [924.025, "E_5", "Hidden", "", ""], [924.427, "E_5", "Farming/foraging", "", ""], [981.428, "E_5", "Farming/foraging", "", ""], [982.176, "E_5", "Hidden", "", ""], [996.427, "E_5", "Hidden", "", ""], [997.176, "E_5", "Farming/foraging", "", ""], [1019.534, "E_5", "Farming/foraging", "", ""], [1020.292, "E_5", "Hidden", "", ""], [1031.69, "E_5", "Hidden", "", ""], [1032.189, "E_5", "Aggression", "Heterospecific|Wrasse", ""], [1033.191, "E_5", "Aggression", "Heterospecific|Wrasse", ""], [1034.036, "E_5", "Hidden", "", ""], [1042.276, "E_5", "Hidden", "", ""], [1042.694, "E_5", "Farming/foraging", "", ""], [1065.195, "E_5", "Farming/foraging", "", ""], [1065.943, "E_5", "Hidden", "", ""], [1069.693, "E_5", "Hidden", "", ""], [1070.039, "E_5", "Farming/foraging", "", ""], [1087.193, "E_5", "Farming/foraging", "", ""], [1087.551, "E_5", "Hidden", "", ""], [1092.443, "E_5", "Hidden", "", ""], [1092.788, "E_5", "Farming/foraging", "", ""], [1114.443, "E_5", "Farming/foraging", "", ""], [1115.029, "E_5", "Hidden", "", ""], [1136.943, "E_5", "Hidden", "", ""], [1137.28, "E_5", "Farming/foraging", "", ""], [1166.998, "E_5", "Farming/foraging", "", ""], [1167.494, "E_5", "Hidden", "", ""], [1199.245, "E_5", "Hidden", "", ""]], "observation time interval": [300.0, 1200.0], "independent_variables": {"Atoll": "GCB", "Island": "\nEagle", "Treatment": " Rats", "Surge": "High", "Territory": "5"}, "visualize_spectrogram": false, "visualize_waveform": false, "close_behaviors_between_videos": false, "media_info": {"length": {"D:/Chagos_2021/Data/Behaviour/Videos/GCB/Eagle/Camera_5/Eagle_C5_1.MP4": 796.52, "D:/Chagos_2021/Data/Behaviour/Videos/GCB/Eagle/Camera_5/Eagle_C5_2.MP4": 567.36}, "fps": {"D:/Chagos_2021/Data/Behaviour/Videos/GCB/Eagle/Camera_5/Eagle_C5_1.MP4": 60.0, "D:/Chagos_2021/Data/Behaviour/Videos/GCB/Eagle/Camera_5/Eagle_C5_2.MP4": 60.0}, "hasVideo": {"D:/Chagos_2021/Data/Behaviour/Videos/GCB/Eagle/Camera_5/Eagle_C5_1.MP4": true, "D:/Chagos_2021/Data/Behaviour/Videos/GCB/Eagle/Camera_5/Eagle_C5_2.MP4": true}, "hasAudio": {"D:/Chagos_2021/Data/Behaviour/Videos/GCB/Eagle/Camera_5/Eagle_C5_1.MP4": true, "D:/Chagos_2021/Data/Behaviour/Videos/GCB/Eagle/Camera_5/Eagle_C5_2.MP4": true}, "offset": {"1": 0.0}}}, "E_6": {"file": {"1": ["D:/Chagos_2021/Data/Behaviour/Videos/GCB/Eagle/Camera_6/Eagle_C6_1.MP4", "D:/Chagos_2021/Data/Behaviour/Videos/GCB/Eagle/Camera_6/Eagle_C6_2.MP4"], "2": [], "3": [], "4": [], "5": [], "6": [], "7": [], "8": []}, "type": "MEDIA", "date": "2021-07-21T10:39:54", "description": "", "time offset": 0.0, "events": [[300.0, "E_6", "Farming/foraging", "", ""], [315.151, "E_6", "Farming/foraging", "", ""], [315.652, "E_6", "Hidden", "", ""], [317.9, "E_6", "Hidden", "", ""], [318.4, "E_6", "Farming/foraging", "", ""], [339.739, "E_6", "Farming/foraging", "", ""], [340.403, "E_6", "Hidden", "", ""], [352.903, "E_6", "Hidden", "", ""], [353.653, "E_6", "Farming/foraging", "", ""], [356.857, "E_6", "Farming/foraging", "", ""], [358.744, "E_6", "Aggression", "Heterospecific|Wrasse", ""], [360.247, "E_6", "Aggression", "Heterospecific|Wrasse", ""], [360.904, "E_6", "Hidden", "", ""], [363.153, "E_6", "Hidden", "", ""], [363.5, "E_6", "Farming/foraging", "", ""], [378.751, "E_6", "Farming/foraging", "", ""], [378.751, "E_6", "Hidden", "", ""], [389.401, "E_6", "Hidden", "", ""], [390.153, "E_6", "Farming/foraging", "", ""], [408.904, "E_6", "Farming/foraging", "", ""], [409.154, "E_6", "Hidden", "", ""], [418.506, "E_6", "Hidden", "", ""], [419.153, "E_6", "Farming/foraging", "", ""], [446.653, "E_6", "Farming/foraging", "", ""], [446.653, "E_6", "Hidden", "", ""], [452.653, "E_6", "Hidden", "", ""], [453.653, "E_6", "Farming/foraging", "", ""], [491.653, "E_6", "Farming/foraging", "", ""], [492.403, "E_6", "Hidden", "", ""], [493.653, "E_6", "Hidden", "", ""], [494.401, "E_6", "Farming/foraging", "", ""], [533.259, "E_6", "Farming/foraging", "", ""], [533.908, "E_6", "Hidden", "", ""], [536.248, "E_6", "Hidden", "", ""], [536.659, "E_6", "Farming/foraging", "", ""], [576.262, "E_6", "Farming/foraging", "", ""], [576.659, "E_6", "Hidden", "", ""], [579.264, "E_6", "Hidden", "", ""], [579.658, "E_6", "Farming/foraging", "", ""], [597.263, "E_6", "Farming/foraging", "", ""], [597.656, "E_6", "Hidden", "", ""], [600.658, "E_6", "Hidden", "", ""], [601.264, "E_6", "Farming/foraging", "", ""], [606.659, "E_6", "Farming/foraging", "", ""], [607.259, "E_6", "Hidden", "", ""], [608.908, "E_6", "Hidden", "", ""], [609.265, "E_6", "Farming/foraging", "", ""], [622.268, "E_6", "Farming/foraging", "", ""], [622.907, "E_6", "Hidden", "", ""], [634.268, "E_6", "Hidden", "", ""], [634.658, "E_6", "Farming/foraging", "", ""], [675.657, "E_6", "Farming/foraging", "", ""], [676.261, "E_6", "Hidden", "", ""], [680.659, "E_6", "Hidden", "", ""], [681.258, "E_6", "Farming/foraging", "", ""], [761.659, "E_6", "Farming/foraging", "", ""], [762.263, "E_6", "Hidden", "", ""], [771.658, "E_6", "Hidden", "", ""], [772.261, "E_6", "Farming/foraging", "", ""], [789.658, "E_6", "Farming/foraging", "", ""], [789.658, "E_6", "Hidden", "", ""], [800.659, "E_6", "Hidden", "", ""], [801.658, "E_6", "Farming/foraging", "", ""], [814.259, "E_6", "Farming/foraging", "", ""], [814.658, "E_6", "Hidden", "", ""], [831.265, "E_6", "Hidden", "", ""], [831.907, "E_6", "Farming/foraging", "", ""], [836.267, "E_6", "Farming/foraging", "", ""], [836.659, "E_6", "Hidden", "", ""], [842.657, "E_6", "Hidden", "", ""], [843.267, "E_6", "Farming/foraging", "", ""], [892.225, "E_6", "Farming/foraging", "", ""], [892.624, "E_6", "Hidden", "", ""], [905.226, "E_6", "Hidden", "", ""], [905.624, "E_6", "Farming/foraging", "", ""], [955.707, "E_6", "Farming/foraging", "", ""], [956.124, "E_6", "Hidden", "", ""], [959.719, "E_6", "Hidden", "", ""], [960.124, "E_6", "Farming/foraging", "", ""], [1029.625, "E_6", "Farming/foraging", "", ""], [1029.625, "E_6", "Hidden", "", ""], [1032.624, "E_6", "Farming/foraging", "", ""], [1032.624, "E_6", "Hidden", "", ""], [1038.624, "E_6", "Farming/foraging", "", ""], [1038.624, "E_6", "Hidden", "", ""], [1042.623, "E_6", "Hidden", "", ""], [1042.873, "E_6", "Farming/foraging", "", ""], [1062.429, "E_6", "Farming/foraging", "", ""], [1062.689, "E_6", "Hidden", "", ""], [1066.166, "E_6", "Hidden", "", ""], [1066.746, "E_6", "Farming/foraging", "", ""], [1074.746, "E_6", "Farming/foraging", "", ""], [1075.164, "E_6", "Hidden", "", ""], [1094.165, "E_6", "Hidden", "", ""], [1094.743, "E_6", "Farming/foraging", "", ""], [1126.009, "E_6", "Farming/foraging", "", ""], [1126.414, "E_6", "Hidden", "", ""], [1138.414, "E_6", "Hidden", "", ""], [1138.665, "E_6", "Aggression", "Unknown|Unknown", ""], [1140.009, "E_6", "Aggression", "Unknown|Unknown", ""], [1141.664, "E_6", "Hidden", "", ""], [1143.008, "E_6", "Hidden", "", ""], [1143.415, "E_6", "Farming/foraging", "", ""], [1171.166, "E_6", "Farming/foraging", "", ""], [1171.509, "E_6", "Hidden", "", ""], [1174.915, "E_6", "Hidden", "", ""], [1175.517, "E_6", "Farming/foraging", "", ""], [1191.165, "E_6", "Farming/foraging", "", ""], [1191.507, "E_6", "Hidden", "", ""], [1196.166, "E_6", "Hidden", "", ""], [1196.497, "E_6", "Farming/foraging", "", ""], [1199.666, "E_6", "Farming/foraging", "", ""]], "observation time interval": [300.0, 1200.0], "independent_variables": {"Atoll": "GCB", "Island": "\nEagle", "Treatment": " Rats", "Surge": "High", "Territory": "6"}, "visualize_spectrogram": false, "visualize_waveform": false, "close_behaviors_between_videos": false, "media_info": {"length": {"D:/Chagos_2021/Data/Behaviour/Videos/GCB/Eagle/Camera_6/Eagle_C6_1.MP4": 1061.01, "D:/Chagos_2021/Data/Behaviour/Videos/GCB/Eagle/Camera_6/Eagle_C6_2.MP4": 251.35}, "fps": {"D:/Chagos_2021/Data/Behaviour/Videos/GCB/Eagle/Camera_6/Eagle_C6_1.MP4": 30.0, "D:/Chagos_2021/Data/Behaviour/Videos/GCB/Eagle/Camera_6/Eagle_C6_2.MP4": 30.0}, "hasVideo": {"D:/Chagos_2021/Data/Behaviour/Videos/GCB/Eagle/Camera_6/Eagle_C6_1.MP4": true, "D:/Chagos_2021/Data/Behaviour/Videos/GCB/Eagle/Camera_6/Eagle_C6_2.MP4": true}, "hasAudio": {"D:/Chagos_2021/Data/Behaviour/Videos/GCB/Eagle/Camera_6/Eagle_C6_1.MP4": true, "D:/Chagos_2021/Data/Behaviour/Videos/GCB/Eagle/Camera_6/Eagle_C6_2.MP4": true}, "offset": {"1": 0.0}}}}, "behavioral_categories": [], "independent_variables": {"0": {"label": "Atoll", "description": "", "type": "value from set", "default value": "", "possible values": "GCB, PB, SAL"}, "1": {"label": "Island", "description": "", "type": "value from set", "default value": "", "possible values": "Middle_brother,\nSouth_Brother,\nEagle,\nGrande_ile_coquillage,\nIle_Longue,\nGrande_ile_Mapou,\nIle_Poule,\nIle_de_la_Pass,\nIle_Fouquet,\nIle_Anglaise_SAL"}, "2": {"label": "Treatment", "description": "", "type": "value from set", "default value": "", "possible values": "Birds, Rats"}, "3": {"label": "Surge", "description": "", "type": "value from set", "default value": "", "possible values": "High, Medium, Low"}, "4": {"label": "Territory", "description": "", "type": "value from set", "default value": "", "possible values": "1,2,3,4,5,6"}}, "coding_map": {}, "behaviors_coding_map": [], "converters": {}}
